# Supplementary material for: Diffusion interface layer controlling the acceptor phase of bilayer near-infrared polymer phototransistors with ultrahigh photosensitivity
Source: Nat Commun. 2022 Mar 11;13:1332. doi: 10.1038/s41467-022-28922-4 (PMC8917130; doi:10.1038/s41467-022-28922-4)
Supplement: Supplementary file 5 — Source Data [file 41467_2022_28922_MOESM5_ESM.xlsx]

## Sheet: Fig. 2c
	film	PDPP3T	PDPP3T:PC61BM	PDPP3T/PC61BM	PDPP3T/PDPP3T:PC61BM
	Wavelength (nm)	Normalized 1	Normalized 2	Normalized 3	Normalized 4
	300	0.1365	1	1	0.67409
	301	0.13612	0.98951	0.99662	0.66836
	302	0.13793	0.97797	0.9921	0.66148
	303	0.13846	0.96683	0.98625	0.65511
	304	0.13891	0.95797	0.98098	0.65071
	305	0.13755	0.94691	0.97516	0.64591
	306	0.13477	0.93797	0.97005	0.64139
	307	0.13484	0.92976	0.96571	0.637
	308	0.13364	0.92001	0.96081	0.63115
	309	0.1362	0.91358	0.95679	0.62733
	310	0.13515	0.90554	0.95155	0.62264
	311	0.13454	0.89952	0.94743	0.61911
	312	0.13432	0.89172	0.94387	0.61633
	313	0.13409	0.88448	0.94121	0.61263
	314	0.13387	0.87887	0.93826	0.60985
	315	0.13289	0.87464	0.93572	0.60644
	316	0.13048	0.87001	0.93287	0.60273
	317	0.12927	0.86676	0.93154	0.60047
	318	0.12694	0.86221	0.93046	0.59741
	319	0.12739	0.86213	0.93064	0.59631
	320	0.12694	0.86099	0.93052	0.59544
	321	0.12694	0.86099	0.93083	0.5948
	322	0.12596	0.86082	0.93145	0.59602
	323	0.12543	0.86351	0.93386	0.59718
	324	0.12506	0.86806	0.9365	0.59943
	325	0.12528	0.8731	0.93941	0.60186
	326	0.12363	0.87668	0.94145	0.6036
	327	0.1228	0.88155	0.94375	0.60574
	328	0.12197	0.88659	0.94595	0.60788
	329	0.12257	0.89237	0.9483	0.61112
	330	0.12317	0.89895	0.9509	0.61454
	331	0.12272	0.90375	0.95326	0.6168
	332	0.12317	0.90928	0.9553	0.61963
	333	0.12272	0.91375	0.95638	0.62154
	334	0.1228	0.91757	0.95741	0.62438
	335	0.12159	0.91879	0.95719	0.62571
	336	0.12212	0.91968	0.95623	0.6275
	337	0.12174	0.91984	0.95422	0.62768
	338	0.12227	0.9183	0.95202	0.62675
	339	0.12152	0.91407	0.94886	0.62507
	340	0.12114	0.90887	0.94396	0.62253
	341	0.12144	0.90261	0.93851	0.62079
	342	0.12167	0.89578	0.93253	0.6179
	343	0.12242	0.88798	0.92631	0.61471
	344	0.1228	0.88058	0.91949	0.61078
	345	0.1234	0.8705	0.91199	0.60707
	346	0.1237	0.86058	0.90434	0.60256
	347	0.1234	0.84822	0.89582	0.59723
	348	0.12317	0.83774	0.88718	0.59197
	349	0.12265	0.82432	0.87739	0.58537
	350	0.12325	0.81237	0.86733	0.57923
	351	0.12332	0.79912	0.85624	0.57269
	352	0.12588	0.78823	0.8457	0.56801
	353	0.12762	0.77725	0.83505	0.56297
	354	0.1286	0.76482	0.82374	0.55655
	355	0.12762	0.75205	0.81194	0.54995
	356	0.12739	0.7384	0.79995	0.54329
	357	0.12875	0.72758	0.7888	0.53774
	358	0.13018	0.71645	0.77759	0.53195
	359	0.13153	0.70758	0.76656	0.52697
	360	0.13033	0.68986	0.7528	0.51696
	361	0.13003	0.67377	0.73936	0.50677
	362	0.12927	0.65645	0.72688	0.49618
	363	0.1307	0.64873	0.7178	0.4912
	364	0.13236	0.64003	0.70903	0.48756
	365	0.13371	0.63214	0.70011	0.48339
	366	0.13575	0.62353	0.69135	0.47997
	367	0.1374	0.61499	0.68264	0.47592
	368	0.13891	0.60702	0.67335	0.47274
	369	0.13936	0.59816	0.66387	0.46834
	370	0.14042	0.59101	0.65526	0.46481
	371	0.14215	0.58296	0.64658	0.46105
	372	0.14433	0.57613	0.63819	0.45682
	373	0.14523	0.56817	0.62927	0.45214
	374	0.14561	0.56012	0.62047	0.44774
	375	0.14689	0.55223	0.61214	0.44479
	376	0.14938	0.54532	0.60445	0.44282
	377	0.15096	0.53914	0.5968	0.44021
	378	0.15231	0.53313	0.5894	0.43634
	379	0.15344	0.52784	0.58212	0.43309
	380	0.15623	0.52264	0.57608	0.43142
	381	0.15803	0.51711	0.56961	0.42974
	382	0.15931	0.51012	0.56326	0.42702
	383	0.16044	0.50427	0.557	0.42389
	384	0.1612	0.49988	0.5517	0.42158
	385	0.16323	0.49638	0.54659	0.41996
	386	0.16443	0.49224	0.54108	0.41828
	387	0.16684	0.48833	0.53572	0.417
	388	0.16737	0.48378	0.53039	0.41486
	389	0.1691	0.47964	0.5258	0.4133
	390	0.17061	0.47508	0.52079	0.41139
	391	0.17324	0.47175	0.51602	0.41
	392	0.1749	0.46817	0.51134	0.40798
	393	0.17693	0.46484	0.50719	0.40717
	394	0.17844	0.46151	0.50322	0.40595
	395	0.17964	0.45744	0.4987	0.40456
	396	0.18047	0.45378	0.49408	0.40225
	397	0.18062	0.44956	0.48919	0.3997
	398	0.18183	0.44606	0.48488	0.39819
	399	0.18303	0.44216	0.48024	0.39611
	400	0.18454	0.43736	0.47568	0.39432
	401	0.18514	0.43338	0.47144	0.39189
	402	0.18566	0.43005	0.46766	0.38998
	403	0.18649	0.42744	0.46444	0.38876
	404	0.18777	0.42403	0.46143	0.38714
	405	0.18913	0.42184	0.45911	0.38633
	406	0.18928	0.4194	0.45645	0.38454
	407	0.19048	0.41842	0.45446	0.38506
	408	0.19139	0.41598	0.45195	0.38442
	409	0.19334	0.41493	0.45013	0.38529
	410	0.19425	0.41265	0.44783	0.38471
	411	0.195	0.41054	0.44564	0.38535
	412	0.19711	0.40899	0.44362	0.38621
	413	0.19801	0.40728	0.44124	0.38639
	414	0.19967	0.40631	0.43925	0.38679
	415	0.20012	0.40411	0.43705	0.38679
	416	0.2023	0.40224	0.43513	0.38783
	417	0.20283	0.3998	0.43266	0.38795
	418	0.20449	0.39915	0.43055	0.38824
	419	0.20456	0.39737	0.42798	0.3872
	420	0.20539	0.39485	0.4251	0.38563
	421	0.20494	0.39176	0.42212	0.38367
	422	0.20501	0.38891	0.41937	0.38187
	423	0.20479	0.38655	0.41735	0.38089
	424	0.20434	0.38338	0.41497	0.37944
	425	0.20419	0.38176	0.41277	0.37846
	426	0.20434	0.38038	0.41026	0.37724
	427	0.20434	0.37924	0.40809	0.37614
	428	0.20396	0.37688	0.40598	0.37458
	429	0.20328	0.37444	0.40422	0.37313
	430	0.2023	0.37265	0.40261	0.37174
	431	0.2014	0.37111	0.40069	0.37047
	432	0.20012	0.36964	0.39889	0.3692
	433	0.19884	0.36704	0.39678	0.36798
	434	0.19726	0.36477	0.39449	0.3663
	435	0.19688	0.36347	0.3922	0.36509
	436	0.1956	0.36168	0.38972	0.363
	437	0.19462	0.36062	0.38734	0.36144
	438	0.19327	0.35834	0.38477	0.35953
	439	0.19184	0.35639	0.38188	0.35785
	440	0.19056	0.35363	0.37919	0.35612
	441	0.18935	0.35209	0.37637	0.35421
	442	0.1883	0.34981	0.37374	0.35189
	443	0.18702	0.3481	0.37092	0.34981
	444	0.18506	0.34469	0.36779	0.34697
	445	0.18348	0.3429	0.36482	0.34506
	446	0.18198	0.33957	0.36163	0.3424
	447	0.18039	0.33729	0.35868	0.34009
	448	0.17889	0.33428	0.35571	0.33708
	449	0.17776	0.33282	0.35314	0.33482
	450	0.17625	0.32981	0.35041	0.33204
	451	0.17482	0.32672	0.34753	0.32949
	452	0.17226	0.32298	0.34412	0.32573
	453	0.17016	0.32079	0.34118	0.32295
	454	0.16782	0.31737	0.33805	0.31977
	455	0.16677	0.31493	0.33533	0.31746
	456	0.16534	0.31152	0.3322	0.31427
	457	0.16466	0.31071	0.32969	0.3123
	458	0.163	0.30884	0.32702	0.31011
	459	0.1621	0.30762	0.32439	0.30848
	460	0.16029	0.30477	0.32139	0.30623
	461	0.15946	0.30315	0.31897	0.30426
	462	0.15758	0.30111	0.31655	0.30183
	463	0.15608	0.29843	0.31392	0.29922
	464	0.15419	0.2964	0.31144	0.29714
	465	0.15306	0.29339	0.30869	0.29535
	466	0.15209	0.29168	0.3063	0.29419
	467	0.15126	0.28933	0.30333	0.29286
	468	0.15141	0.28868	0.30097	0.29239
	469	0.15148	0.28859	0.29834	0.29199
	470	0.15096	0.28803	0.29583	0.29164
	471	0.14998	0.28648	0.29276	0.29025
	472	0.1496	0.28445	0.29022	0.28944
	473	0.1493	0.28299	0.28734	0.28829
	474	0.14847	0.28136	0.28468	0.28782
	475	0.14742	0.2803	0.28232	0.28643
	476	0.14651	0.27754	0.28	0.28499
	477	0.14621	0.27534	0.27814	0.28354
	478	0.14501	0.2725	0.27582	0.28186
	479	0.14478	0.27103	0.27418	0.28053
	480	0.14448	0.26925	0.27201	0.27879
	481	0.14418	0.26689	0.2699	0.27729
	482	0.14305	0.26412	0.26739	0.27497
	483	0.14162	0.26136	0.26488	0.27306
	484	0.14034	0.25892	0.26228	0.27081
	485	0.13899	0.25648	0.25984	0.26867
	486	0.13801	0.25429	0.25754	0.26658
	487	0.13688	0.25209	0.25513	0.26461
	488	0.13492	0.24974	0.25225	0.26213
	489	0.13334	0.24681	0.2493	0.25987
	490	0.13243	0.24437	0.24652	0.25761
	491	0.13191	0.24226	0.24385	0.25605
	492	0.1307	0.24063	0.24122	0.25402
	493	0.12905	0.23827	0.23852	0.25182
	494	0.12799	0.23567	0.23601	0.24968
	495	0.12649	0.23356	0.23347	0.24754
	496	0.12513	0.23112	0.23093	0.24517
	497	0.12325	0.22868	0.22842	0.24268
	498	0.12227	0.22592	0.22592	0.24025
	499	0.12107	0.22348	0.22319	0.23811
	500	0.12039	0.22112	0.22056	0.23596
	501	0.11933	0.21893	0.21811	0.23405
	502	0.11843	0.21722	0.21588	0.23214
	503	0.1173	0.21527	0.21356	0.23012
	504	0.11625	0.21291	0.21098	0.22763
	505	0.11565	0.21063	0.20863	0.22572
	506	0.11512	0.20876	0.20634	0.22346
	507	0.11414	0.20673	0.20414	0.22167
	508	0.11324	0.20494	0.20222	0.22005
	509	0.11263	0.20283	0.20005	0.21866
	510	0.11196	0.20088	0.19794	0.2171
	511	0.11083	0.19844	0.19543	0.21467
	512	0.11015	0.19673	0.1937	0.21339
	513	0.10947	0.19486	0.19175	0.21142
	514	0.11	0.19356	0.1902	0.2105
	515	0.10925	0.1921	0.18806	0.2087
	516	0.10902	0.19112	0.18642	0.20743
	517	0.10759	0.18925	0.18403	0.20506
	518	0.10654	0.1869	0.18205	0.20315
	519	0.10526	0.18503	0.18013	0.20095
	520	0.10465	0.18299	0.17864	0.19939
	521	0.10473	0.18186	0.17713	0.19771
	522	0.10495	0.17958	0.17548	0.1962
	523	0.10533	0.17877	0.174	0.19522
	524	0.1051	0.1773	0.17239	0.194
	525	0.1051	0.17641	0.17093	0.19296
	526	0.1039	0.17486	0.16951	0.19146
	527	0.10398	0.17356	0.16799	0.18989
	528	0.10367	0.1721	0.16644	0.18851
	529	0.10435	0.1708	0.16511	0.18729
	530	0.1042	0.16999	0.16495	0.18689
	531	0.1045	0.16966	0.16508	0.18689
	532	0.10556	0.16966	0.16514	0.18717
	533	0.10601	0.16869	0.1643	0.18677
	534	0.10646	0.16795	0.16328	0.18584
	535	0.10586	0.16673	0.16189	0.18457
	536	0.10571	0.16568	0.16086	0.18324
	537	0.10578	0.16486	0.15987	0.18254
	538	0.10616	0.16373	0.15922	0.18162
	539	0.10684	0.16291	0.15854	0.18139
	540	0.10759	0.1621	0.15804	0.18092
	541	0.10827	0.16202	0.15764	0.18052
	542	0.10887	0.16153	0.15702	0.18
	543	0.10879	0.1608	0.15628	0.1793
	544	0.10947	0.15982	0.15563	0.17878
	545	0.11	0.15958	0.15523	0.17815
	546	0.11083	0.15885	0.15467	0.17768
	547	0.1109	0.15779	0.1542	0.17705
	548	0.1112	0.15698	0.15358	0.17647
	549	0.11203	0.15641	0.15334	0.17595
	550	0.11278	0.15625	0.15306	0.17548
	551	0.11391	0.15576	0.1529	0.17543
	552	0.11489	0.156	0.15278	0.17537
	553	0.11685	0.15641	0.15281	0.1756
	554	0.11768	0.15649	0.15259	0.17566
	555	0.11851	0.15576	0.15234	0.17519
	556	0.11828	0.1547	0.15197	0.17456
	557	0.11933	0.15356	0.15173	0.17409
	558	0.11949	0.1521	0.15145	0.1738
	559	0.12024	0.15121	0.15145	0.17369
	560	0.12016	0.15023	0.15142	0.17311
	561	0.12129	0.15015	0.1516	0.17323
	562	0.1225	0.14926	0.15179	0.17363
	563	0.12385	0.14942	0.15213	0.17398
	564	0.12551	0.14934	0.1525	0.17467
	565	0.12671	0.14958	0.15262	0.17473
	566	0.12747	0.14893	0.1525	0.17496
	567	0.12792	0.14812	0.15228	0.1745
	568	0.12852	0.14722	0.15222	0.17433
	569	0.1298	0.14674	0.15244	0.17421
	570	0.13123	0.1469	0.15272	0.17473
	571	0.13251	0.14682	0.15287	0.17479
	572	0.13379	0.14706	0.15312	0.17531
	573	0.13492	0.14698	0.15327	0.17543
	574	0.1362	0.14739	0.15349	0.17606
	575	0.13786	0.14787	0.15349	0.17653
	576	0.13929	0.1482	0.15346	0.17681
	577	0.14064	0.14796	0.15318	0.17705
	578	0.14207	0.14804	0.15327	0.17739
	579	0.1426	0.14779	0.15331	0.17757
	580	0.14365	0.14779	0.15343	0.17774
	581	0.1441	0.14714	0.15318	0.17762
	582	0.14569	0.14649	0.153	0.17774
	583	0.14727	0.14665	0.15324	0.17849
	584	0.14907	0.14714	0.15362	0.17919
	585	0.15118	0.14844	0.15386	0.18046
	586	0.15276	0.14861	0.15411	0.1811
	587	0.15449	0.14869	0.1543	0.18185
	588	0.15585	0.14852	0.15467	0.18202
	589	0.15751	0.14844	0.15476	0.1826
	590	0.15879	0.14836	0.15504	0.18312
	591	0.16014	0.14779	0.15516	0.18364
	592	0.1615	0.14787	0.1555	0.1844
	593	0.1633	0.14771	0.15591	0.18521
	594	0.16466	0.14755	0.1564	0.18596
	595	0.16662	0.14739	0.15696	0.18671
	596	0.1685	0.14722	0.15746	0.1877
	597	0.17098	0.14763	0.15798	0.18908
	598	0.17271	0.14714	0.15835	0.18989
	599	0.17452	0.14747	0.15882	0.19099
	600	0.17663	0.14812	0.15941	0.19215
	601	0.17844	0.14861	0.15987	0.19348
	602	0.17979	0.1482	0.16015	0.19412
	603	0.18145	0.14771	0.16046	0.19476
	604	0.18341	0.14771	0.16096	0.19545
	605	0.18559	0.14804	0.16155	0.19655
	606	0.18777	0.14836	0.16216	0.198
	607	0.19003	0.14885	0.16272	0.19933
	608	0.19252	0.14983	0.16316	0.20072
	609	0.1944	0.15031	0.16359	0.2017
	610	0.19673	0.15104	0.16424	0.20297
	611	0.19839	0.15145	0.16474	0.20402
	612	0.2008	0.15194	0.16532	0.20517
	613	0.2023	0.15178	0.1656	0.20593
	614	0.20471	0.15194	0.16625	0.20732
	615	0.20629	0.15186	0.16669	0.20836
	616	0.20863	0.15259	0.16734	0.20963
	617	0.21028	0.15291	0.16768	0.21067
	618	0.21284	0.15438	0.16842	0.21241
	619	0.21548	0.15495	0.16892	0.21403
	620	0.21781	0.15552	0.16948	0.21565
	621	0.21947	0.15527	0.16969	0.21652
	622	0.2218	0.15625	0.17025	0.21756
	623	0.22421	0.1569	0.17096	0.21883
	624	0.22662	0.15771	0.17174	0.22051
	625	0.2282	0.15836	0.17226	0.22231
	626	0.23039	0.15869	0.17276	0.22398
	627	0.23332	0.15942	0.17344	0.2256
	628	0.23641	0.15966	0.17406	0.22717
	629	0.23912	0.16096	0.17471	0.22902
	630	0.24123	0.16145	0.17502	0.23058
	631	0.24371	0.16169	0.17552	0.2318
	632	0.2459	0.16226	0.17576	0.2329
	633	0.24876	0.16308	0.17648	0.23434
	634	0.25072	0.1643	0.17694	0.2362
	635	0.25328	0.16438	0.17775	0.2377
	636	0.25538	0.16519	0.1783	0.23944
	637	0.25809	0.16617	0.17883	0.24112
	638	0.26103	0.16763	0.17951	0.24343
	639	0.26419	0.1682	0.18013	0.24511
	640	0.26705	0.16869	0.181	0.2469
	641	0.26961	0.16925	0.18165	0.24864
	642	0.27225	0.17064	0.18218	0.25061
	643	0.27571	0.17218	0.18298	0.25304
	644	0.27857	0.17373	0.18382	0.25501
	645	0.28143	0.17454	0.18459	0.25703
	646	0.28414	0.17511	0.18506	0.25865
	647	0.28746	0.17608	0.18555	0.26079
	648	0.29084	0.17747	0.18642	0.2634
	649	0.29371	0.17901	0.18723	0.26612
	650	0.29679	0.17942	0.18788	0.26843
	651	0.29988	0.18015	0.18834	0.27058
	652	0.30349	0.18137	0.18905	0.2726
	653	0.30658	0.18291	0.18995	0.27451
	654	0.30989	0.18413	0.1906	0.27625
	655	0.31268	0.18486	0.19131	0.27764
	656	0.31546	0.18551	0.19193	0.27903
	657	0.3187	0.18665	0.19299	0.28088
	658	0.32134	0.18771	0.1937	0.28296
	659	0.3248	0.18917	0.19447	0.28562
	660	0.32774	0.19007	0.19491	0.28846
	661	0.33128	0.19161	0.1955	0.29176
	662	0.33451	0.19372	0.19577	0.29512
	663	0.33783	0.19616	0.19602	0.29888
	664	0.34121	0.19836	0.19602	0.30275
	665	0.34483	0.20039	0.19621	0.30727
	666	0.34791	0.20218	0.19639	0.31149
	667	0.35198	0.20445	0.19683	0.31543
	668	0.35605	0.20698	0.19773	0.3196
	669	0.36094	0.20966	0.19866	0.32371
	670	0.36576	0.2121	0.20002	0.32845
	671	0.37043	0.21389	0.20151	0.33274
	672	0.37547	0.21592	0.20318	0.33731
	673	0.37961	0.21754	0.20467	0.34124
	674	0.3842	0.21941	0.206	0.3446
	675	0.38872	0.22169	0.20745	0.34825
	676	0.39331	0.2238	0.20909	0.35166
	677	0.39753	0.22575	0.21052	0.35519
	678	0.40122	0.22705	0.21176	0.35832
	679	0.40559	0.22909	0.21291	0.36156
	680	0.41048	0.23096	0.2143	0.36526
	681	0.41462	0.23291	0.21532	0.36833
	682	0.41808	0.23437	0.21625	0.37163
	683	0.42034	0.23592	0.2169	0.37389
	684	0.42418	0.23795	0.21792	0.3773
	685	0.4275	0.23974	0.21879	0.37991
	686	0.43179	0.24201	0.21984	0.38338
	687	0.43487	0.24356	0.2209	0.38598
	688	0.43811	0.24502	0.22176	0.38859
	689	0.4418	0.2473	0.22291	0.39171
	690	0.44489	0.24884	0.22362	0.39443
	691	0.4488	0.25055	0.2248	0.39808
	692	0.45189	0.25258	0.22567	0.40115
	693	0.4555	0.2551	0.22672	0.40416
	694	0.45882	0.2577	0.22784	0.40722
	695	0.46213	0.25892	0.2288	0.40983
	696	0.46552	0.26063	0.22979	0.41266
	697	0.46853	0.26291	0.23047	0.41533
	698	0.47192	0.26502	0.23155	0.41822
	699	0.4753	0.26673	0.23264	0.42106
	700	0.47884	0.26827	0.23381	0.42383
	701	0.48178	0.27006	0.23459	0.42673
	702	0.48539	0.27234	0.23567	0.4302
	703	0.48938	0.27445	0.23688	0.43373
	704	0.49353	0.27689	0.23821	0.43709
	705	0.49714	0.27892	0.23936	0.4401
	706	0.5006	0.28128	0.24044	0.44305
	707	0.50459	0.28331	0.24165	0.44646
	708	0.50851	0.28575	0.24305	0.45017
	709	0.51227	0.28811	0.24438	0.45358
	710	0.51604	0.29022	0.24555	0.45711
	711	0.5198	0.29225	0.24673	0.46059
	712	0.52387	0.29388	0.24782	0.46423
	713	0.52801	0.29615	0.24902	0.46782
	714	0.53245	0.29843	0.24998	0.47141
	715	0.53637	0.30087	0.2511	0.4754
	716	0.54103	0.30339	0.2524	0.47945
	717	0.54563	0.3055	0.25364	0.48333
	718	0.55067	0.30892	0.25475	0.48761
	719	0.55459	0.31095	0.25556	0.49155
	720	0.55986	0.3138	0.25658	0.49624
	721	0.56475	0.31583	0.2577	0.50052
	722	0.57002	0.31875	0.25884	0.50509
	723	0.57514	0.32168	0.26005	0.50972
	724	0.58041	0.32461	0.26135	0.51453
	725	0.58515	0.32721	0.26247	0.51927
	726	0.5902	0.33022	0.26371	0.52402
	727	0.59607	0.33339	0.26492	0.52911
	728	0.60157	0.33631	0.26628	0.5338
	729	0.60684	0.33916	0.26758	0.53872
	730	0.61181	0.34225	0.26922	0.5441
	731	0.61768	0.34518	0.27062	0.54983
	732	0.62363	0.34843	0.27235	0.55533
	733	0.6292	0.35087	0.27353	0.56031
	734	0.63469	0.35534	0.27504	0.56569
	735	0.64019	0.35794	0.27628	0.57119
	736	0.64599	0.36208	0.27799	0.57709
	737	0.65224	0.36534	0.27982	0.58305
	738	0.65788	0.36924	0.28155	0.58884
	739	0.66315	0.37233	0.28288	0.59422
	740	0.66835	0.37477	0.28403	0.59949
	741	0.67384	0.37859	0.28552	0.60534
	742	0.67942	0.382	0.28713	0.61066
	743	0.68476	0.38623	0.28892	0.61651
	744	0.68973	0.38891	0.29025	0.62189
	745	0.69485	0.39249	0.29177	0.62785
	746	0.70035	0.39623	0.29307	0.633
	747	0.70562	0.3994	0.29447	0.63815
	748	0.71036	0.40241	0.29555	0.64313
	749	0.71473	0.40525	0.29679	0.64793
	750	0.71909	0.40924	0.29791	0.65262
	751	0.72331	0.41216	0.29924	0.65702
	752	0.727	0.41509	0.30042	0.66206
	753	0.73069	0.41777	0.30153	0.6668
	754	0.73453	0.42086	0.30237	0.67103
	755	0.73799	0.42338	0.30311	0.6749
	756	0.7413	0.42655	0.3041	0.67861
	757	0.74424	0.42931	0.30488	0.68243
	758	0.74763	0.43257	0.30559	0.68642
	759	0.75124	0.43517	0.30605	0.69036
	760	0.75456	0.43777	0.30664	0.6936
	761	0.75749	0.43988	0.30726	0.69626
	762	0.75877	0.44175	0.30745	0.69777
	763	0.76013	0.4437	0.30782	0.69956
	764	0.76065	0.44525	0.30776	0.70089
	765	0.76126	0.44663	0.30791	0.70263
	766	0.76193	0.44752	0.30785	0.70402
	767	0.76284	0.44915	0.30816	0.70512
	768	0.76382	0.44972	0.30835	0.7057
	769	0.76389	0.45021	0.30816	0.70575
	770	0.76434	0.44964	0.30745	0.70558
	771	0.76442	0.45021	0.30701	0.705
	772	0.76382	0.45118	0.30649	0.70506
	773	0.76291	0.45224	0.30633	0.70483
	774	0.76231	0.45305	0.30605	0.705
	775	0.76193	0.45338	0.30596	0.70494
	776	0.76073	0.45273	0.30519	0.70488
	777	0.7587	0.45273	0.30401	0.70436
	778	0.75727	0.45305	0.30277	0.70419
	779	0.75538	0.45387	0.30159	0.70326
	780	0.75471	0.45427	0.30042	0.70309
	781	0.75388	0.45549	0.29924	0.70251
	782	0.75245	0.45663	0.29784	0.70193
	783	0.75132	0.45801	0.29695	0.70147
	784	0.74974	0.45956	0.29595	0.70072
	785	0.74808	0.45996	0.2949	0.69985
	786	0.74612	0.46094	0.29357	0.69881
	787	0.74432	0.46069	0.29236	0.69777
	788	0.74469	0.46248	0.2918	0.69817
	789	0.74492	0.4637	0.29143	0.69811
	790	0.74484	0.46492	0.29112	0.69782
	791	0.74386	0.4646	0.2906	0.69672
	792	0.74334	0.465	0.29019	0.69597
	793	0.74334	0.46525	0.28991	0.69597
	794	0.74341	0.46647	0.28988	0.69568
	795	0.74364	0.46655	0.2897	0.69534
	796	0.74394	0.46647	0.2896	0.69464
	797	0.74529	0.46712	0.28991	0.69528
	798	0.74688	0.46777	0.29038	0.69655
	799	0.74876	0.46866	0.29063	0.69765
	800	0.75026	0.4689	0.29094	0.69904
	801	0.75124	0.46907	0.29168	0.69991
	802	0.75282	0.47029	0.29248	0.7013
	803	0.75501	0.47175	0.29329	0.70274
	804	0.75787	0.47378	0.29394	0.70465
	805	0.76073	0.47508	0.29496	0.70726
	806	0.76359	0.47614	0.29611	0.70946
	807	0.76675	0.47703	0.29719	0.71247
	808	0.77006	0.4789	0.29831	0.71542
	809	0.77353	0.48191	0.29964	0.71883
	810	0.77789	0.48443	0.30122	0.72254
	811	0.78317	0.48777	0.3032	0.72763
	812	0.78836	0.49004	0.30506	0.73255
	813	0.79243	0.49354	0.30701	0.73701
	814	0.79679	0.49606	0.30872	0.74112
	815	0.80154	0.49907	0.31061	0.74586
	816	0.80733	0.50199	0.31234	0.75142
	817	0.81275	0.50508	0.31432	0.75703
	818	0.81825	0.50776	0.31618	0.76247
	819	0.82375	0.51118	0.31851	0.7682
	820	0.83045	0.51532	0.32083	0.77457
	821	0.83685	0.5198	0.32331	0.78134
	822	0.84325	0.52394	0.32585	0.78788
	823	0.84882	0.52695	0.32833	0.79413
	824	0.85484	0.53044	0.33043	0.8009
	825	0.86124	0.53418	0.33235	0.80762
	826	0.86937	0.53939	0.33486	0.81589
	827	0.8769	0.5437	0.33765	0.82394
	828	0.88383	0.548	0.34025	0.83216
	829	0.8897	0.5528	0.34242	0.83887
	830	0.89648	0.55776	0.34481	0.84634
	831	0.90393	0.56264	0.3475	0.85513
	832	0.91063	0.56646	0.35032	0.86382
	833	0.91673	0.57012	0.35283	0.87146
	834	0.92132	0.57215	0.35472	0.87823
	835	0.92689	0.57516	0.3567	0.88563
	836	0.93277	0.57825	0.35887	0.89299
	837	0.93939	0.58329	0.36141	0.89981
	838	0.94511	0.58719	0.36361	0.90705
	839	0.95099	0.59158	0.36596	0.91492
	840	0.95678	0.59312	0.36788	0.92192
	841	0.96243	0.59467	0.37002	0.92858
	842	0.968	0.59686	0.37194	0.93564
	843	0.97425	0.60076	0.37461	0.94392
	844	0.97884	0.60206	0.37609	0.95092
	845	0.98336	0.6028	0.37807	0.95746
	846	0.986	0.60263	0.37928	0.96342
	847	0.99036	0.6032	0.38092	0.97037
	848	0.9939	0.60166	0.3817	0.97534
	849	0.99706	0.60068	0.3826	0.98038
	850	0.99849	0.59954	0.3834	0.98408
	851	1	0.60044	0.38489	0.99062
	852	0.99992	0.59922	0.38473	0.99433
	853	0.99962	0.59711	0.38452	0.99751
	854	0.99834	0.59507	0.38356	0.99954
	855	0.99526	0.59207	0.38247	1
	856	0.99074	0.58971	0.38065	0.99936
	857	0.98569	0.58662	0.37897	0.99815
	858	0.97997	0.58369	0.37687	0.99589
	859	0.97342	0.58068	0.3747	0.993
	860	0.96529	0.57711	0.37154	0.98848
	861	0.95603	0.57321	0.36819	0.98368
	862	0.94557	0.56922	0.3641	0.9772
	863	0.9345	0.56459	0.35983	0.97031
	864	0.92223	0.55947	0.35518	0.96145
	865	0.90897	0.55321	0.35035	0.95208
	866	0.89444	0.54695	0.34524	0.9412
	867	0.87969	0.54077	0.33979	0.93008
	868	0.86425	0.53394	0.33443	0.91787
	869	0.84807	0.52703	0.32882	0.90526
	870	0.8312	0.51923	0.32303	0.89171
	871	0.81373	0.51175	0.31702	0.87776
	872	0.79642	0.50362	0.31126	0.86312
	873	0.77865	0.49541	0.3054	0.84778
	874	0.76058	0.48663	0.29952	0.83198
	875	0.74251	0.47752	0.29379	0.8163
	876	0.72429	0.46817	0.28827	0.80032
	877	0.70637	0.45891	0.28307	0.78435
	878	0.68815	0.44931	0.27765	0.76768
	879	0.67038	0.4398	0.27244	0.75107
	880	0.65239	0.43005	0.26715	0.73423
	881	0.63477	0.42045	0.26185	0.71744
	882	0.61685	0.41045	0.25627	0.7006
	883	0.5984	0.39972	0.25029	0.68318
	884	0.58056	0.38916	0.24422	0.66582
	885	0.56226	0.37851	0.23793	0.64799
	886	0.54472	0.36802	0.23155	0.63051
	887	0.52635	0.35713	0.22483	0.61269
	888	0.50896	0.34607	0.21826	0.59567
	889	0.49164	0.33542	0.21157	0.57837
	890	0.47523	0.32542	0.20513	0.56193
	891	0.45814	0.31534	0.19838	0.54497
	892	0.4421	0.30534	0.19187	0.529
	893	0.42591	0.29534	0.18527	0.51296
	894	0.41048	0.28518	0.17871	0.49716
	895	0.39505	0.2751	0.17208	0.48107
	896	0.38006	0.26502	0.16567	0.46539
	897	0.36546	0.25543	0.1595	0.44988
	898	0.3513	0.24632	0.15352	0.43535
	899	0.33798	0.23697	0.14779	0.42111
	900	0.3257	0.22892	0.1424	0.40792
	901	0.31411	0.22104	0.13741	0.39547
	902	0.30312	0.21356	0.13255	0.3832
	903	0.29197	0.20576	0.12781	0.37117
	904	0.28143	0.19811	0.12335	0.35971
	905	0.27097	0.1912	0.11895	0.34888
	906	0.26126	0.18429	0.11483	0.33852
	907	0.25184	0.17787	0.11087	0.32811
	908	0.24296	0.17137	0.10718	0.31798
	909	0.2343	0.16527	0.10371	0.3082
	910	0.2261	0.15934	0.10027	0.29876
	911	0.21766	0.15373	0.09693	0.28956
	912	0.21021	0.14869	0.09386	0.28122
	913	0.20283	0.14381	0.09079	0.27283
	914	0.19598	0.13893	0.08794	0.26508
	915	0.18958	0.13487	0.0854	0.25726
	916	0.18341	0.13056	0.08299	0.25043
	917	0.17829	0.12698	0.0806	0.24384
	918	0.17324	0.12308	0.07816	0.23759
	919	0.16707	0.11885	0.07571	0.23076
	920	0.16172	0.11528	0.0736	0.22451
	921	0.15615	0.11129	0.07137	0.21843
	922	0.15201	0.10853	0.06985	0.21322
	923	0.14764	0.10568	0.06815	0.20807
	924	0.14298	0.10276	0.06641	0.20286
	925	0.13921	0.10024	0.06462	0.19782
	926	0.13477	0.0969	0.06276	0.19261
	927	0.13078	0.09414	0.06112	0.18787
	928	0.12679	0.09178	0.05948	0.18324
	929	0.12332	0.08975	0.05808	0.17936
	930	0.12039	0.0878	0.05697	0.17577
	931	0.11715	0.08568	0.0556	0.17207
	932	0.11376	0.08333	0.05433	0.16802
	933	0.11075	0.0817	0.053	0.16402
	934	0.10751	0.07951	0.0517	0.15991
	935	0.10541	0.07853	0.05077	0.15685
	936	0.10285	0.07682	0.04972	0.15372
	937	0.10081	0.0756	0.04897	0.15129
	938	0.09818	0.07341	0.04801	0.14811
	939	0.09584	0.07186	0.04709	0.1451
	940	0.09351	0.07008	0.04622	0.14232
	941	0.09155	0.06918	0.04544	0.13995
	942	0.08975	0.06764	0.04467	0.13752
	943	0.08786	0.06617	0.0438	0.1348
	944	0.08576	0.06471	0.0429	0.1319
	945	0.0838	0.06341	0.04238	0.1297
	946	0.08214	0.06227	0.04185	0.12756
	947	0.08048	0.06121	0.04129	0.12542
	948	0.07838	0.06	0.04055	0.12282
	949	0.07687	0.05902	0.04005	0.12067
	950	0.07529	0.05804	0.03943	0.11859
	951	0.07386	0.05658	0.03881	0.11668
	952	0.07198	0.0552	0.03801	0.11454
	953	0.07055	0.05398	0.03754	0.11274
	954	0.06934	0.05309	0.03705	0.11095
	955	0.06874	0.05276	0.03677	0.10933
	956	0.06746	0.05211	0.03627	0.10777
	957	0.06626	0.0513	0.03584	0.10615
	958	0.06467	0.05032	0.03528	0.10435
	959	0.06347	0.04926	0.03479	0.10262
	960	0.06257	0.04861	0.03438	0.10123
	961	0.06159	0.04788	0.03404	0.09978
	962	0.06083	0.04731	0.03373	0.09839
	963	0.05955	0.04642	0.0333	0.09683
	964	0.0585	0.04577	0.03302	0.09544
	965	0.05737	0.04512	0.03259	0.09393
	966	0.05662	0.04496	0.03237	0.09289
	967	0.05579	0.04439	0.03203	0.09168
	968	0.05474	0.04374	0.03172	0.09035
	969	0.05368	0.0426	0.03132	0.0889
	970	0.05285	0.04187	0.03088	0.08757
	971	0.0521	0.04113	0.03048	0.08624
	972	0.05127	0.04081	0.03014	0.08514
	973	0.05067	0.04057	0.02999	0.08415
	974	0.04977	0.04024	0.0298	0.08323
	975	0.04894	0.03943	0.02958	0.08213
	976	0.04796	0.03878	0.02915	0.08085
	977	0.04728	0.03813	0.02887	0.07999
	978	0.04676	0.03756	0.02865	0.07912
	979	0.04615	0.03699	0.02841	0.07819
	980	0.04517	0.03634	0.028	0.07686
	981	0.04465	0.03593	0.02766	0.07582
	982	0.04404	0.03553	0.02745	0.07495
	983	0.04352	0.03496	0.02729	0.07426
	984	0.04261	0.03455	0.02707	0.07327
	985	0.04201	0.03422	0.02686	0.07229
	986	0.04171	0.0339	0.0267	0.0713
	987	0.04118	0.03349	0.02645	0.07032
	988	0.04036	0.03268	0.02614	0.06934
	989	0.03945	0.0326	0.02587	0.06858
	990	0.03877	0.03211	0.02565	0.06783
	991	0.0384	0.03187	0.02546	0.0672
	992	0.0381	0.03138	0.02528	0.06633
	993	0.0378	0.03105	0.02506	0.06563
	994	0.03719	0.03073	0.02484	0.06494
	995	0.03667	0.03016	0.0245	0.06413
	996	0.03621	0.02975	0.02435	0.06343
	997	0.03569	0.02935	0.0241	0.06262
	998	0.03516	0.0291	0.02398	0.06187
	999	0.03456	0.02878	0.02376	0.06112
	1000	0.03426	0.0287	0.02367	0.06054
	1001	0.03396	0.02845	0.02351	0.05996
	1002	0.03365	0.02797	0.02329	0.05921
	1003	0.03305	0.02748	0.02302	0.05846
	1004	0.03245	0.02707	0.02283	0.05759
	1005	0.032	0.02691	0.02261	0.05712
	1006	0.03185	0.02683	0.02249	0.05666
	1007	0.0317	0.02642	0.0223	0.05614
	1008	0.03117	0.0261	0.02209	0.05533
	1009	0.03057	0.02561	0.02187	0.05464
	1010	0.03027	0.02545	0.02175	0.05423
	1011	0.02981	0.0252	0.02159	0.05371
	1012	0.02951	0.02504	0.02147	0.05313
	1013	0.02891	0.02455	0.02116	0.05221
	1014	0.02884	0.02439	0.02103	0.0518
	1015	0.02853	0.02406	0.02091	0.05145
	1016	0.02838	0.02366	0.02066	0.05105
	1017	0.02778	0.02341	0.02044	0.05006
	1018	0.02763	0.02325	0.0201	0.04989
	1019	0.02703	0.02301	0.01998	0.0492
	1020	0.0268	0.02292	0.01989	0.0492
	1021	0.02613	0.02227	0.01983	0.0481
	1022	0.02605	0.02211	0.01979	0.04763
	1023	0.02598	0.02154	0.01973	0.04694
	1024	0.02598	0.02179	0.01948	0.04619
	1025	0.02567	0.02171	0.01933	0.04561
	1026	0.02537	0.02171	0.01933	0.04491
	1027	0.02492	0.02122	0.01924	0.04457
	1028	0.02447	0.02097	0.01896	0.04416
	1029	0.02379	0.0204	0.01834	0.04347
	1030	0.02357	0.02032	0.01831	0.04306
	1031	0.02326	0.02032	0.01828	0.04266
	1032	0.02311	0.02032	0.01831	0.0426
	1033	0.02259	0.01967	0.018	0.04185
	1034	0.02259	0.01943	0.01784	0.04132
	1035	0.02229	0.01927	0.01775	0.04051
	1036	0.02153	0.01919	0.01766	0.04017
	1037	0.02116	0.01821	0.01753	0.03982
	1038	0.02078	0.01788	0.01732	0.03941
	1039	0.02116	0.01797	0.01719	0.03895
	1040	0.02033	0.01821	0.01694	0.03855
	1041	0.02018	0.01813	0.01663	0.0382
	1042	0.0201	0.01805	0.0166	0.03797
	1043	0.0201	0.01772	0.01645	0.03745
	1044	0.02003	0.01764	0.01657	0.03716
	1045	0.01965	0.01756	0.01639	0.03664
	1046	0.01942	0.01764	0.01636	0.03652
	1047	0.01927	0.01748	0.0162	0.03623
	1048	0.01905	0.01667	0.01577	0.03559
	1049	0.01965	0.01699	0.0158	0.03542
	1050	0.0192	0.01658	0.01549	0.03467
	1051	0.01867	0.01707	0.01558	0.03478
	1052	0.01762	0.01626	0.01521	0.03421
	1053	0.01709	0.01618	0.01515	0.03403
	1054	0.01709	0.01536	0.01505	0.0334
	1055	0.01702	0.01528	0.01512	0.03287
	1056	0.01739	0.0152	0.01509	0.03276
	1057	0.01724	0.0152	0.01481	0.03247
	1058	0.01754	0.01545	0.01465	0.03247
	1059	0.01709	0.0152	0.01444	0.03195
	1060	0.01702	0.01504	0.01444	0.03177
	1061	0.01679	0.01463	0.0144	0.03143
	1062	0.01664	0.01431	0.01428	0.03108
	1063	0.01634	0.01415	0.01425	0.03067
	1064	0.01604	0.01406	0.01413	0.0301
	1065	0.01551	0.01415	0.01419	0.02963
	1066	0.01559	0.01447	0.014	0.02911
	1067	0.01543	0.01423	0.01385	0.029
	1068	0.01574	0.01431	0.0136	0.02888
	1069	0.01581	0.01439	0.01354	0.02865
	1070	0.01551	0.01415	0.01338	0.0283
	1071	0.01559	0.01423	0.01348	0.02813
	1072	0.01483	0.01398	0.01338	0.02778
	1073	0.01483	0.01415	0.01323	0.02749
	1074	0.01438	0.01406	0.01307	0.02709
	1075	0.01423	0.0139	0.01289	0.02691
	1076	0.014	0.01349	0.01261	0.02657
	1077	0.01415	0.01317	0.01242	0.02633
	1078	0.01378	0.01244	0.01217	0.02581
	1079	0.014	0.0126	0.0123	0.02552
	1080	0.01363	0.01252	0.01217	0.02495
	1081	0.0137	0.01301	0.01211	0.02477
	1082	0.0131	0.0126	0.01186	0.02448
	1083	0.01303	0.01252	0.01199	0.02431
	1084	0.0131	0.01219	0.01199	0.02419
	1085	0.0134	0.01244	0.01214	0.0239
	1086	0.01272	0.01228	0.01186	0.02373
	1087	0.01242	0.01228	0.01186	0.02332
	1088	0.01159	0.01154	0.01149	0.0228
	1089	0.01137	0.01089	0.01121	0.02246
	1090	0.01159	0.01114	0.01097	0.02246
	1091	0.01182	0.0113	0.01087	0.02234
	1092	0.01175	0.01154	0.0109	0.02194
	1093	0.01144	0.01097	0.01084	0.02165
	1094	0.01137	0.01073	0.01078	0.02153
	1095	0.01137	0.01073	0.01066	0.02136
	1096	0.01129	0.01097	0.01066	0.02107
	1097	0.01099	0.01106	0.0105	0.02072
	1098	0.01107	0.01081	0.01047	0.02055
	1099	0.01069	0.01057	0.01022	0.02008
	1100	0.01069	0.01041	0.01007	0.01974
	1101	0.01016	0.01041	0.00979	0.01933
	1102	0.01009	0.01	0.00963	0.01898
	1103	0.00986	0.00967	0.00951	0.01864
	1104	0.01009	0.00967	0.00948	0.01835
	1105	0.00956	0.00959	0.00926	0.018
	1106	0.00949	0.00959	0.00926	0.018
	1107	0.00934	0.00935	0.00923	0.01777
	1108	0.00941	0.00935	0.0092	0.01765
	1109	0.00949	0.00919	0.00908	0.01725
	1110	0.00919	0.0091	0.00877	0.01713
	1111	0.00919	0.00927	0.00864	0.01702
	1112	0.00881	0.00894	0.00839	0.01667
	1113	0.00903	0.00886	0.00836	0.01644
	1114	0.00911	0.00845	0.00827	0.01626
	1115	0.00919	0.0087	0.00833	0.01621
	1116	0.00888	0.00837	0.00827	0.01592
	1117	0.00873	0.00854	0.00818	0.01586
	1118	0.00851	0.00821	0.0079	0.01545
	1119	0.00843	0.00837	0.00793	0.01551
	1120	0.00836	0.00837	0.00781	0.01511
	1121	0.00828	0.00829	0.0079	0.01522
	1122	0.00783	0.00797	0.00759	0.01464
	1123	0.00783	0.00797	0.00747	0.01447
	1124	0.00768	0.00797	0.00728	0.01401
	1125	0.00813	0.00797	0.00725	0.01389
	1126	0.00738	0.00715	0.007	0.0132
	1127	0.00715	0.00699	0.00694	0.01296
	1128	0.0064	0.00658	0.00669	0.01256
	1129	0.00678	0.00699	0.00685	0.01285
	1130	0.00663	0.00707	0.00681	0.01268
	1131	0.00663	0.0074	0.00681	0.01262
	1132	0.00617	0.00691	0.00647	0.01204
	1133	0.00617	0.0065	0.00623	0.01169
	1134	0.0061	0.00593	0.00613	0.01152
	1135	0.00617	0.00602	0.00626	0.01158
	1136	0.00617	0.00593	0.0062	0.01152
	1137	0.00617	0.00634	0.00607	0.01111
	1138	0.00587	0.00602	0.00579	0.01059
	1139	0.00595	0.00618	0.00582	0.01048
	1140	0.00565	0.00577	0.0057	0.01036
	1141	0.00565	0.0061	0.00579	0.01036
	1142	0.00565	0.0061	0.00564	0.01001
	1143	0.00572	0.00618	0.00554	0.00995
	1144	0.00595	0.00585	0.00548	0.01019
	1145	0.0055	0.00545	0.0053	0.01001
	1146	0.00542	0.00545	0.0052	0.00961
	1147	0.00497	0.00504	0.00486	0.00903
	1148	0.00504	0.0052	0.00477	0.00874
	1149	0.00489	0.00496	0.00468	0.00868
	1150	0.00474	0.00504	0.00477	0.00857
	1151	0.00429	0.00472	0.00462	0.00822
	1152	0.00437	0.00455	0.00443	0.00804
	1153	0.00452	0.00455	0.00431	0.00793
	1154	0.00459	0.0048	0.00427	0.00799
	1155	0.00414	0.00463	0.00421	0.00781
	1156	0.00384	0.00431	0.00403	0.00735
	1157	0.00392	0.00406	0.00393	0.00706
	1158	0.00407	0.00382	0.00387	0.00689
	1159	0.00392	0.00374	0.00378	0.00677
	1160	0.00376	0.0035	0.00356	0.0066
	1161	0.00354	0.00325	0.00344	0.00625
	1162	0.00339	0.00325	0.00338	0.00631
	1163	0.00309	0.00317	0.00328	0.00596
	1164	0.00324	0.00341	0.00322	0.00585
	1165	0.00354	0.0035	0.00316	0.00579
	1166	0.00376	0.00341	0.00316	0.00585
	1167	0.00354	0.00333	0.00307	0.00556
	1168	0.00324	0.00325	0.00307	0.00509
	1169	0.00301	0.00293	0.00291	0.0048
	1170	0.00324	0.00285	0.00282	0.0048
	1171	0.00301	0.00252	0.00263	0.00457
	1172	0.00294	0.00268	0.00266	0.00446
	1173	0.00248	0.00244	0.00254	0.00417
	1174	0.00248	0.00236	0.00242	0.00399
	1175	0.00256	0.00236	0.00232	0.00399
	1176	0.00233	0.00211	0.00217	0.0037
	1177	0.00233	0.00195	0.00211	0.00347
	1178	0.00188	0.0013	0.00192	0.00295
	1179	0.00203	0.00138	0.00192	0.00301
	1180	0.00181	0.0013	0.00173	0.00295
	1181	0.00196	0.00171	0.0017	0.00301
	1182	0.00173	0.00163	0.00158	0.00272
	1183	0.00151	0.0013	0.00155	0.00243
	1184	0.00113	0.00114	0.00152	0.0022
	1185	0.00136	0.00122	0.00149	0.00232
	1186	0.00166	0.0013	0.00127	0.00232
	1187	0.00173	0.00106	0.00108	0.00214
	1188	0.00173	0.00106	0.00105	0.00174
	1189	0.00158	0.00106	0.00102	0.00156
	1190	0.00158	0.00106	0.00092931	0.00133
	1191	0.00151	0.000894236	0.000836379	0.00127
	1192	0.00128	0.000894236	0.000743448	0.0011
	1193	0.00113	0.000650354	0.000712471	0.000926033
	1194	0.000677609	0.000325177	0.000433678	0.000405139
	1195	0.000301159	0.000162588	0.000278793	0.000173631
	1196	7.52899e-05	0.000325177	0.000216839	0.000115754
	1197	0	8.12942e-05	6.1954e-05	5.78771e-05
	1198	0.00015058	0.000243883	0.000123908	0.000173631
	1199	0.00015058	0	0	0
	1200	0.000301159	8.12942e-05	6.1954e-05	0.000115754

## Sheet: Fig. 2d
	film	spin-coated PDPP3T:PC61BM film	transfered PDPP3T:PC61BM film			transfered PDPP3T film
	2q (deg)	Intensity (a.u.)	Intensity (a.u.)		2q (deg)	Intensity (a.u.)
	0.5	24	541		0.5	186
	0.52	26	544		0.51	187
	0.54	31	550		0.52	198
	0.56	42	565		0.53	206
	0.58	66	597		0.54	211
	0.6	115	660		0.55	223
	0.62	215	785		0.56	231
	0.64	406	1022		0.57	239
	0.66	464	1456		0.58	252
	0.68	1404	2224		0.59	242
	0.7	2511	3531		0.6	246
	0.72	4352	5681		0.61	265
	0.74	7296	9088		0.62	307
	0.76	11827	14289		0.63	368
	0.78	18528	21936		0.64	487
	0.8	28041	32752		0.65	556
	0.82	40997	47459		0.66	602
	0.84	70322	73130		0.67	755
	0.86	91239	99047		0.68	808
	0.88	116356	128288		0.69	841
	0.9	144469	162530		0.7	982
	0.92	174089	198277		0.71	1016
	0.94	206079	237119		0.72	1104
	0.96	234838	275502		0.73	1222
	0.98	255279	305689		0.74	1404
	1	266600	323620		0.75	1507
	1.02	268671	329121		0.76	1601
	1.04	261559	324328		0.77	1713
	1.06	248656	312010		0.78	1870
	1.08	229340	291096		0.79	2021
	1.1	206003	264693		0.8	2779
	1.12	180023	234998		0.81	3864
	1.14	154890	205502		0.82	4975
	1.16	130082	174726		0.83	6007
	1.18	108984	147251		0.84	7217
	1.2	89793	122577		0.85	8367
	1.22	74362	101797		0.86	9451
	1.24	60734	83447		0.87	11612
	1.26	49432	68523		0.88	13756
	1.28	39843	55576		0.89	15982
	1.3	32336	45410		0.9	18998
	1.32	26400	36338		0.91	21101
	1.34	21164	29869		0.92	25325
	1.36	16952	24512		0.93	33560
	1.38	13859	20389		0.94	44506
	1.4	11353	18747		0.95	63805
	1.42	9287	15812		0.96	95488
	1.44	8546	17463		0.97	132609
	1.46	8417	28082		0.98	232564
	1.48	7895	32210		0.99	376559
	1.5	10255	33772		1	437282
	1.52	17584	36160		1.01	355091
	1.54	21420	28780		1.02	190103
	1.56	23035	28694		1.03	84413
	1.58	24282	23350		1.04	49166
	1.6	20487	20705		1.05	38172
	1.62	19811	20353		1.06	32429
	1.64	16900	13748		1.07	29000
	1.66	15149	9879		1.08	26286
	1.68	14262	4548		1.09	23969
	1.7	10145	1988		1.1	21577
	1.72	6806	1199		1.11	19606
	1.74	3319	1028		1.12	17754
	1.76	1535	838		1.13	16249
	1.78	847	756		1.14	14620
	1.8	679	698		1.15	13503
	1.82	566	572		1.16	12266
	1.84	510	556		1.17	11069
	1.86	456	498		1.18	9996
	1.88	397	443		1.19	9491
	1.9	339	404		1.2	8801
	1.92	294	377		1.21	8103
	1.94	275	343		1.22	7387
	1.96	269	320		1.23	6968
	1.98	251	289		1.24	6605
	2	277	291		1.25	6060
	2.02	207	290		1.26	5816
	2.04	219	246		1.27	5402
	2.06	220	247		1.28	5141
	2.08	189	250		1.29	4800
	2.1	200	216		1.3	4673
	2.12	169	197		1.31	4414
	2.14	153	208		1.32	4154
	2.16	175	202		1.33	3920
	2.18	137	215		1.34	3767
	2.2	171	146		1.35	3712
	2.22	141	170		1.36	3419
	2.24	146	146		1.37	3340
	2.26	140	171		1.38	3184
	2.28	142	162		1.39	3031
	2.3	129	162		1.4	2989
	2.32	127	146		1.41	2818
	2.34	129	140		1.42	2596
	2.36	141	143		1.43	2547
	2.38	133	125		1.44	2516
	2.4	92	123		1.45	2459
	2.42	109	140		1.46	2319
	2.44	105	95		1.47	2279
	2.46	99	114		1.48	2191
	2.48	103	124		1.49	2192
	2.5	112	97		1.5	2057
	2.52	110	99		1.51	1970
	2.54	96	99		1.52	1975
	2.56	109	92		1.53	1975
	2.58	100	104		1.54	1903
	2.6	83	92		1.55	1761
	2.62	93	90		1.56	1711
	2.64	87	88		1.57	1707
	2.66	92	113		1.58	1600
	2.68	90	80		1.59	1575
	2.7	85	77		1.6	1561
	2.72	78	85		1.61	1457
	2.74	82	72		1.62	1531
	2.76	81	83		1.63	1446
	2.78	85	73		1.64	1377
	2.8	72	82		1.65	1339
	2.82	81	70		1.66	1316
	2.84	77	84		1.67	1270
	2.86	81	64		1.68	1239
	2.88	70	73		1.69	1204
	2.9	75	61		1.7	1171
	2.92	73	79		1.71	1138
	2.94	76	81		1.72	1138
	2.96	73	68		1.73	1077
	2.98	66	46		1.74	1102
	3	64	72		1.75	1046
	3.02	62	56		1.76	1045
	3.04	65	77		1.77	988
	3.06	55	62		1.78	924
	3.08	61	50		1.79	956
	3.1	59	70		1.8	908
	3.12	67	60		1.81	924
	3.14	63	71		1.82	941
	3.16	58	62		1.83	849
	3.18	64	57		1.84	808
	3.2	71	62		1.85	801
	3.22	54	57		1.86	840
	3.24	53	61		1.87	767
	3.26	54	68		1.88	734
	3.28	55	64		1.89	829
	3.3	60	48		1.9	762
	3.32	62	55		1.91	744
	3.34	54	61		1.92	728
	3.36	65	55		1.93	702
	3.38	70	56		1.94	685
	3.4	54	52		1.95	671
	3.42	48	42		1.96	693
	3.44	65	52		1.97	714
	3.46	61	59		1.98	625
	3.48	58	53		1.99	630
	3.5	58	56		2	574
	3.52	53	48		2.01	618
	3.54	56	44		2.02	603
	3.56	49	54		2.03	595
	3.58	54	52		2.04	581
	3.6	47	46		2.05	578
	3.62	51	52		2.06	556
	3.64	52	61		2.07	510
	3.66	38	55		2.08	560
	3.68	51	45		2.09	524
	3.7	47	42		2.1	545
	3.72	59	40		2.11	502
	3.74	45	44		2.12	474
	3.76	38	41		2.13	496
	3.78	48	40		2.14	503
	3.8	46	45		2.15	479
	3.82	56	45		2.16	489
	3.84	48	37		2.17	468
	3.86	50	52		2.18	485
	3.88	42	46		2.19	446
	3.9	51	38		2.2	453
	3.92	44	49		2.21	425
	3.94	37	39		2.22	421
	3.96	44	40		2.23	437
	3.98	50	53		2.24	407
	4	41	47		2.25	446
	4.02	33	45		2.26	427
	4.04	45	47		2.27	415
	4.06	51	34		2.28	402
	4.08	32	38		2.29	411
	4.1	35	38		2.3	378
	4.12	46	36		2.31	360
	4.14	32	44		2.32	366
	4.16	42	42		2.33	349
	4.18	46	34		2.34	404
	4.2	46	37		2.35	370
	4.22	32	28		2.36	349
	4.24	44	35		2.37	362
	4.26	38	33		2.38	355
	4.28	41	37		2.39	331
	4.3	33	39		2.4	340
	4.32	36	37		2.41	382
	4.34	39	41		2.42	318
	4.36	52	40		2.43	336
	4.38	47	38		2.44	328
	4.4	34	34		2.45	355
	4.42	32	36		2.46	349
	4.44	34	42		2.47	347
	4.46	43	44		2.48	341
	4.48	34	31		2.49	341
	4.5	39	32		2.5	330
	4.52	51	41		2.51	313
	4.54	37	33		2.52	303
	4.56	40	33		2.53	339
	4.58	32	29		2.54	335
	4.6	37	26		2.55	316
	4.62	44	42		2.56	322
	4.64	41	37		2.57	308
	4.66	47	33		2.58	297
	4.68	28	41		2.59	294
	4.7	32	19		2.6	295
	4.72	29	34		2.61	302
	4.74	47	33		2.62	264
	4.76	39	21		2.63	276
	4.78	39	37		2.64	300
	4.8	35	43		2.65	289
	4.82	40	38		2.66	268
	4.84	48	32		2.67	304
	4.86	36	39		2.68	295
	4.88	42	29		2.69	263
	4.9	32	42		2.7	268
	4.92	26	44		2.71	239
	4.94	36	30		2.72	276
	4.96	40	35		2.73	265
	4.98	31	31		2.74	254
	5	46	29		2.75	245
	5.02	34	35		2.76	277
	5.04	38	31		2.77	272
	5.06	37	34		2.78	262
	5.08	27	28		2.79	258
	5.1	30	28		2.8	260
	5.12	33	31		2.81	245
	5.14	33	38		2.82	261
	5.16	37	32		2.83	239
	5.18	37	30		2.84	220
	5.2	36	25		2.85	256
	5.22	26	29		2.86	240
	5.24	32	31		2.87	268
	5.26	30	30		2.88	256
	5.28	40	42		2.89	268
	5.3	39	33		2.9	235
	5.32	28	36		2.91	236
	5.34	28	31		2.92	227
	5.36	30	27		2.93	241
	5.38	33	31		2.94	231
	5.4	39	36		2.95	262
	5.42	39	33		2.96	246
	5.44	31	27		2.97	242
	5.46	22	27		2.98	216
	5.48	21	27		2.99	215
	5.5	22	16		3	222
	5.52	35	33		3.01	227
	5.54	26	21		3.02	216
	5.56	20	27		3.03	219
	5.58	30	22		3.04	214
	5.6	24	26		3.05	229
	5.62	25	37		3.06	209
	5.64	27	26		3.07	226
	5.66	32	27		3.08	215
	5.68	26	37		3.09	217
	5.7	22	19		3.1	185
	5.72	40	25		3.11	190
	5.74	24	15		3.12	199
	5.76	29	21		3.13	213
	5.78	29	24		3.14	231
	5.8	28	21		3.15	212
	5.82	28	25		3.16	209
	5.84	25	22		3.17	192
	5.86	25	20		3.18	200
	5.88	35	25		3.19	200
	5.9	23	19		3.2	218
	5.92	42	27		3.21	219
	5.94	23	25		3.22	223
	5.96	19	19		3.23	220
	5.98	25	26		3.24	219
	6	16	18		3.25	213
	6.02	30	17		3.26	214
	6.04	28	21		3.27	220
	6.06	23	12		3.28	197
	6.08	14	17		3.29	202
	6.1	28	25		3.3	198
	6.12	26	20		3.31	201
	6.14	28	18		3.32	179
	6.16	21	21		3.33	180
	6.18	23	25		3.34	188
	6.2	23	26		3.35	189
	6.22	22	22		3.36	191
	6.24	20	18		3.37	225
	6.26	25	28		3.38	205
	6.28	17	19		3.39	207
	6.3	19	22		3.4	195
	6.32	12	19		3.41	182
	6.34	19	16		3.42	193
	6.36	28	24		3.43	211
	6.38	21	15		3.44	206
	6.4	19	26		3.45	211
	6.42	22	19		3.46	194
	6.44	23	19		3.47	189
	6.46	16	10		3.48	204
	6.48	16	16		3.49	212
	6.5	25	23		3.5	192
	6.52	14	20		3.51	191
	6.54	12	21		3.52	199
	6.56	20	18		3.53	200
	6.58	21	25		3.54	196
	6.6	29	22		3.55	206
	6.62	19	19		3.56	199
	6.64	21	15		3.57	219
	6.66	14	19		3.58	200
	6.68	15	18		3.59	204
	6.7	20	17		3.6	188
	6.72	17	17		3.61	195
	6.74	13	20		3.62	194
	6.76	18	22		3.63	229
	6.78	14	20		3.64	220
	6.8	23	19		3.65	184
	6.82	20	20		3.66	211
	6.84	15	17		3.67	205
	6.86	20	16		3.68	200
	6.88	21	17		3.69	208
	6.9	15	22		3.7	204
	6.92	18	21		3.71	195
	6.94	19	11		3.72	178
	6.96	30	14		3.73	194
	6.98	19	21		3.74	219
	7	18	19		3.75	198
	7.02	19	12		3.76	203
	7.04	16	11		3.77	177
	7.06	17	17		3.78	193
	7.08	25	23		3.79	204
	7.1	27	17		3.8	200
	7.12	14	16		3.81	194
	7.14	10	12		3.82	187
	7.16	15	23		3.83	195
	7.18	7	12		3.84	180
	7.2	19	26		3.85	199
	7.22	18	11		3.86	194
	7.24	14	15		3.87	202
	7.26	14	11		3.88	196
	7.28	13	14		3.89	205
	7.3	11	19		3.9	198
	7.32	9	9		3.91	187
	7.34	18	15		3.92	187
	7.36	8	13		3.93	196
	7.38	24	13		3.94	223
	7.4	10	15		3.95	220
	7.42	10	11		3.96	215
	7.44	16	19		3.97	213
	7.46	21	25		3.98	223
	7.48	14	20		3.99	214
	7.5	19	18		4	232
	7.52	12	16		4.01	258
	7.54	16	12		4.02	209
	7.56	17	20		4.03	195
	7.58	16	16		4.04	211
	7.6	10	17		4.05	216
	7.62	9	17		4.06	227
	7.64	17	21		4.07	229
	7.66	17	12		4.08	199
	7.68	17	15		4.09	213
	7.7	15	19		4.1	212
	7.72	14	17		4.11	207
	7.74	15	12		4.12	215
	7.76	20	19		4.13	220
	7.78	19	19		4.14	244
	7.8	16	19		4.15	221
	7.82	13	16		4.16	227
	7.84	13	11		4.17	219
	7.86	12	11		4.18	238
	7.88	12	16		4.19	236
	7.9	21	24		4.2	222
	7.92	27	16		4.21	209
	7.94	18	20		4.22	228
	7.96	15	16		4.23	229
	7.98	15	10		4.24	215
	8	18	15		4.25	218
	8.02	19	13		4.26	258
	8.04	25	15		4.27	231
	8.06	21	12		4.28	227
	8.08	8	13		4.29	253
	8.1	18	12		4.3	231
	8.12	13	18		4.31	255
	8.14	6	16		4.32	240
	8.16	12	10		4.33	245
	8.18	18	17		4.34	227
	8.2	10	14		4.35	234
	8.22	14	11		4.36	251
	8.24	7	4		4.37	260
	8.26	13	18		4.38	263
	8.28	12	13		4.39	255
	8.3	16	11		4.4	238
	8.32	12	13		4.41	244
	8.34	13	13		4.42	246
	8.36	17	15		4.43	263
	8.38	11	17		4.44	269
	8.4	15	9		4.45	261
	8.42	15	17		4.46	267
	8.44	14	18		4.47	253
	8.46	24	14		4.48	270
	8.48	19	16		4.49	267
	8.5	15	15		4.5	280
	8.52	8	15		4.51	281
	8.54	12	20		4.52	293
	8.56	11	12		4.53	267
	8.58	15	23		4.54	246
	8.6	14	14		4.55	273
	8.62	11	10		4.56	280
	8.64	10	9		4.57	301
	8.66	8	12		4.58	272
	8.68	13	12		4.59	267
	8.7	17	9		4.6	261
	8.72	14	17		4.61	271
	8.74	12	12		4.62	248
	8.76	8	15		4.63	280
	8.78	14	13		4.64	281
	8.8	11	14		4.65	271
	8.82	16	7		4.66	261
	8.84	20	10		4.67	268
	8.86	12	14		4.68	292
	8.88	15	10		4.69	272
	8.9	15	14		4.7	287
	8.92	14	16		4.71	283
	8.94	18	5		4.72	272
	8.96	16	16		4.73	256
	8.98	11	8		4.74	276
	9	15	12		4.75	255
	9.02	17	11		4.76	271
	9.04	8	14		4.77	262
	9.06	13	16		4.78	256
	9.08	12	14		4.79	251
	9.1	7	12		4.8	263
	9.12	11	12		4.81	285
	9.14	22	18		4.82	268
	9.16	13	21		4.83	263
	9.18	11	8		4.84	247
	9.2	14	14		4.85	239
	9.22	9	19		4.86	235
	9.24	12	12		4.87	254
	9.26	21	16		4.88	254
	9.28	9	16		4.89	293
	9.3	11	14		4.9	247
	9.32	12	16		4.91	262
	9.34	12	15		4.92	251
	9.36	12	14		4.93	267
	9.38	12	16		4.94	234
	9.4	14	25		4.95	259
	9.42	21	13		4.96	215
	9.44	10	11		4.97	270
	9.46	14	11		4.98	243
	9.48	12	11		4.99	259
	9.5	11	15		5	248
	9.52	13	18
	9.54	14	16
	9.56	11	11
	9.58	16	13
	9.6	9	7
	9.62	9	14
	9.64	9	5
	9.66	17	6
	9.68	18	18
	9.7	15	18
	9.72	15	7
	9.74	15	18
	9.76	8	13
	9.78	17	9
	9.8	12	11
	9.82	12	11
	9.84	13	13
	9.86	13	15
	9.88	10	16
	9.9	15	11
	9.92	9	12
	9.94	16	18
	9.96	9	17
	9.98	13	8
	10	12	6

## Sheet: Fig. 2e
		Valence band edge	PC61BM			PDPP3T
		Binding Energy eV	UPS Intensity (a.u.)		Binding Energy eV	UPS Intensity (a.u.)
		6	0.1199		6	0.04035
		5.98	0.09631		5.98	0.0323
		5.96	0.11159		5.96	0.03109
		5.94	0.08954		5.94	0.03245
		5.92	0.09613		5.92	0.03929
		5.9	0.11256		5.9	0.03738
		5.88	0.09712		5.88	0.04168
		5.86	0.09385		5.86	0.03677
		5.84	0.08945		5.84	0.03359
		5.82	0.09328		5.82	0.0318
		5.8	0.08827		5.8	0.03572
		5.78	0.09805		5.78	0.03581
		5.76	0.10863		5.76	0.03515
		5.74	0.09203		5.74	0.02828
		5.72	0.09165		5.72	0.03286
		5.7	0.08174		5.7	0.03013
		5.68	0.09403		5.68	0.03396
		5.66	0.07725		5.66	0.03117
		5.64	0.08336		5.64	0.03335
		5.62	0.09588		5.62	0.03173
		5.6	0.10691		5.6	0.03579
		5.58	0.08693		5.58	0.02994
		5.56	0.06958		5.56	0.03125
		5.54	0.08281		5.54	0.03258
		5.52	0.09325		5.52	0.03724
		5.5	0.08248		5.5	0.02974
		5.48	0.08807		5.48	0.0326
		5.46	0.08307		5.46	0.0304
		5.44	0.09723		5.44	0.02948
		5.42	0.09089		5.42	0.03016
		5.4	0.0926		5.4	0.03238
		5.38	0.08485		5.38	0.03106
		5.36	0.08004		5.36	0.03047
		5.34	0.09156		5.34	0.02668
		5.32	0.08248		5.32	0.02974
		5.3	0.09197		5.3	0.02763
		5.28	0.07865		5.28	0.02828
		5.26	0.08591		5.26	0.02474
		5.24	0.08141		5.24	0.02706
		5.22	0.07875		5.22	0.02724
		5.2	0.06642		5.2	0.02688
		5.18	0.07544		5.18	0.02638
		5.16	0.06701		5.16	0.02332
		5.14	0.06994		5.14	0.02367
		5.12	0.07368		5.12	0.02119
		5.1	0.06507		5.1	0.02055
		5.08	0.06599		5.08	0.02537
		5.06	0.05423		5.06	0.0247
		5.04	0.05863		5.04	0.02442
		5.02	0.08179		5.02	0.02234
		5	0.07094		5	0.02522
		4.98	0.05867		4.98	0.02329
		4.96	0.05266		4.96	0.02318
		4.94	0.04705		4.94	0.02062
		4.92	0.06625		4.92	0.02519
		4.9	0.05401		4.9	0.0235
		4.88	0.06354		4.88	0.02053
		4.86	0.05532		4.86	0.02577
		4.84	0.06864		4.84	0.0217
		4.82	0.06126		4.82	0.01703
		4.8	0.0497		4.8	0.01988
		4.78	0.06626		4.78	0.02306
		4.76	0.06221		4.76	0.01892
		4.74	0.05682		4.74	0.01969
		4.72	0.05854		4.72	0.019
		4.7	0.05157		4.7	0.01638
		4.68	0.0538		4.68	0.02002
		4.66	0.05492		4.66	0.01864
		4.64	0.05565		4.64	0.01745
		4.62	0.05683		4.62	0.0159
		4.6	0.06388		4.6	0.01765
		4.58	0.04694		4.58	0.01887
		4.56	0.0579		4.56	0.01785
		4.54	0.03583		4.54	0.01527
		4.52	0.05245		4.52	0.01826
		4.5	0.05403		4.5	0.0183
		4.48	0.05796		4.48	0.01433
		4.46	0.04218		4.46	0.01538
		4.44	0.04773		4.44	0.01519
		4.42	0.05377		4.42	0.01364
		4.4	0.04924		4.4	0.01391
		4.38	0.04492		4.38	0.01453
		4.36	0.04592		4.36	0.01405
		4.34	0.03784		4.34	0.01302
		4.32	0.04944		4.32	0.0196
		4.3	0.03722		4.3	0.0152
		4.28	0.03476		4.28	0.01064
		4.26	0.03536		4.26	0.01239
		4.24	0.03259		4.24	0.01577
		4.22	0.03364		4.22	0.01369
		4.2	0.0369		4.2	0.01068
		4.18	0.02579		4.18	0.0085
		4.16	0.03791		4.16	0.00917
		4.14	0.02805		4.14	0.00735
		4.12	0.02783		4.12	0.00968
		4.1	0.02773		4.1	0.01101
		4.08	0.03393		4.08	0.01243
		4.06	0.02991		4.06	0.01267
		4.04	0.03245		4.04	0.0069
		4.02	0.02532		4.02	0.01058
		4	0.02408		4	0.01046
		3.98	0.02312		3.98	0.00878
		3.96	0.02148		3.96	0.00698
		3.94	0.02894		3.94	0.00759
		3.92	0.02641		3.92	0.0096
		3.9	0.02247		3.9	0.01154
		3.88	0.02036		3.88	0.00949
		3.86	0.02632		3.86	0.00826
		3.84	0.02328		3.84	0.0099
		3.82	0.02625		3.82	0.01013
		3.8	0.0257		3.8	0.00855
		3.78	0.01923		3.78	0.00535
		3.76	0.01834		3.76	0.00521
		3.74	0.02244		3.74	0.0046
		3.72	0.02372		3.72	0.00578
		3.7	0.02175		3.7	0.00684
		3.68	0.02477		3.68	0.00637
		3.66	0.01381		3.66	0.00831
		3.64	0.01557		3.64	0.00744
		3.62	0.0244		3.62	0.00909
		3.6	0.01748		3.6	0.00552
		3.58	0.01799		3.58	0.00648
		3.56	0.01236		3.56	0.00663
		3.54	0.0232		3.54	0.00625
		3.52	0.02277		3.52	0.00656
		3.5	0.01624		3.5	0.00462
		3.48	0.01486		3.48	0.00687
		3.46	0.01838		3.46	0.00483
		3.44	0.01901		3.44	0.00545
		3.42	0.01778		3.42	0.00702
		3.4	0.01516		3.4	0.00732
		3.38	0.02205		3.38	0.00628
		3.36	0.01515		3.36	0.00812
		3.34	0.01516		3.34	0.00519
		3.32	0.01997		3.32	0.00528
		3.3	0.01394		3.3	0.00562
		3.28	0.0089		3.28	0.00489
		3.26	0.01648		3.26	0.00529
		3.24	0.01498		3.24	0.00371
		3.22	0.0134		3.22	0.00388
		3.2	0.01679		3.2	0.0046
		3.18	0.01534		3.18	0.00582
		3.16	0.01571		3.16	0.00607
		3.14	0.01789		3.14	0.0058
		3.12	0.01865		3.12	0.00414
		3.1	0.01968		3.1	0.00487
		3.08	0.01199		3.08	0.0045
		3.06	0.01252		3.06	0.00398
		3.04	0.01148		3.04	0.00377
		3.02	0.01516		3.02	0.00366
		3	0.0226		3	0.00525
		2.98	0.01289		2.98	0.00565
		2.96	0.01182		2.96	0.00526
		2.94	0.01315		2.94	0.00503
		2.92	0.01744		2.92	0.00306
		2.9	0.01784		2.9	0.00554
		2.88	0.01203		2.88	0.00461
		2.86	0.0122		2.86	0.00337
		2.84	0.01056		2.84	0.00532
		2.82	0.0116		2.82	0.00439
		2.8	0.01178		2.8	0.0024
		2.78	0.00901		2.78	0.00288
		2.76	0.01057		2.76	0.00343
		2.74	0.01014		2.74	0.00357
		2.72	0.01367		2.72	0.00262
		2.7	0.00522		2.7	0.0045
		2.68	0.01537		2.68	0.00308
		2.66	0.01313		2.66	0.00364
		2.64	0.01011		2.64	0.00348
		2.62	0.01246		2.62	0.00419
		2.6	0.01036		2.6	0.0042
		2.58	0.00622		2.58	0.00367
		2.56	0.0061		2.56	0.0012
		2.54	0.00864		2.54	0.00353
		2.52	0.00854		2.52	0.00215
		2.5	0.01341		2.5	0.00293
		2.48	0.00429		2.48	0.00205
		2.46	0.00809		2.46	0.0037
		2.44	0.00528		2.44	0.00183
		2.42	0.00679		2.42	0.00332
		2.4	0.00621		2.4	0.00341
		2.38	0.0062		2.38	0.0026
		2.36	0.00812		2.36	0.003
		2.34	0.00664		2.34	0.00255
		2.32	0.0083		2.32	0.00192
		2.3	0.00302		2.3	0.00262
		2.28	0.00655		2.28	0.00226
		2.26	0.00628		2.26	0.00106
		2.24	0.00795		2.24	0.00185
		2.22	0.00942		2.22	0.00106
		2.2	0.00647		2.2	0.00185
		2.18	0.00938		2.18	0.00211
		2.16	0.00906		2.16	0.0029
		2.14	0.00598		2.14	0.00158
		2.12	0.00586		2.12	0.00105
		2.1	0.00552		2.1	0.00106
		2.08	0.00528		2.08	0.00221
		2.06	0.00679		2.06	0.00146
		2.04	0.00604		2.04	0.0024
		2.02	0.00661		2.02	0.000789664
		2	0.00546		2	0.00164
		1.98	0.00226		1.98	0.00189
		1.96	0.00528		1.96	0.00169
		1.94	0.00302		1.94	0.00148
		1.92	0.00226		1.92	0.00108
		1.9	0.00453		1.9	0.00205
		1.88	0.00529		1.88	0.000999042
		1.86	0.00459		1.86	0.00132
		1.84	0.00475		1.84	0.00185
		1.82	0.005		1.82	0.000527582
		1.8	0.00481		1.8	0.000791373
		1.78	0.00377		1.78	0.000791373
		1.76	0.00274		1.76	0.00176
		1.74	0.00151		1.74	0.00193
		1.72	0.00453		1.72	0.00158
		1.7	0.00151		1.7	0.000547409
		1.68	0.00226		1.68	0.00128
		1.66	0.00453		1.66	0.00164
		1.64	0.00226		1.64	0.00128
		1.62	0.00302		1.62	0.000588771
		1.6	0.00168		1.6	0.00207
		1.58	0.00221		1.58	0.000507755
		1.56	0.00394		1.56	0.00132
		1.54	0.00361		1.54	0.00106
		1.52	0.00517		1.52	0.000263791
		1.5	0.00226		1.5	0.00056809
		1.48	0.00302		1.48	0.000487074
		1.46	0.00365		1.46	0.000791373
		1.44	0.00389		1.44	0.000527582
		1.42	0.00296		1.42	0.000791373
		1.4	0.00115		1.4	0.000263791
		1.38	0.00344		1.38	0.000263791
		1.36	0.00302		1.36	0.000527582
		1.34	0.00157		1.34	0.000791373
		1.32	0.00377		1.32	0.000868178
		1.3	0.00296		1.3	0.000978359
		1.28	0		1.28	0.00106
		1.26	0.000754825		1.26	0
		1.24	0.00377		1.24	0.000971584
		1.22	0.00604		1.22	0.00067235
		1.2	0.00236		1.2	0.000466393
		1.18	0.00292		1.18	0.000263791
		1.16	0.00319		1.16	0.000791373
		1.14	0.00133		1.14	0.00064575
		1.12	0.000754825		1.12	0.000873243
		1.1	0.00151		1.1	0.000591335
		1.08	0.000219771		1.08	0.000263791
		1.06	0.00622		1.06	0.000791373
		1.04	0.00111		1.04	0.000791373
		1.02	0.00272		1.02	0.000791373
		1	0.00175		1	0.000263791
		0.98	0.00233		0.98	7.68041e-05
		0.96	0.00377		0.96	0.000714568
		0.94	0.00604		0.94	0.000791373
		0.92	0.00302		0.92	0.000263791
		0.9	0.00151		0.9	0
		0.88	0.00151		0.88	0
		0.86	0.00227		0.86	0.000263791
		0.84	0.000338128		0.84	0.000527582
		0.82	0.00145		0.82	0.000263791
		0.8	0.00232		0.8	0.000749156
		0.78	0.00495		0.78	0.00083359
		0.76	0.000754825		0.76	0.000263791
		0.74	0.00151		0.74	0.000263791
		0.72	0.000754825		0.72	0.000263791
		0.7	0.00302		0.7	0.000263791
		0.68	0.00226		0.68	0.000381959
		0.66	0.00302		0.66	0.000409414
		0.64	0.00207		0.64	0.000527582
		0.62	0.00473		0.62	0.000791373
		0.6	0.0026		0.6	0.000263791
		0.58	0.00268		0.58	0.000527582
		0.56	0.00151		0.56	0.000263791
		0.54	0.00173		0.54	0.000464684
		0.52	0.00407		0.52	0.00059048
		0.5	0.00402		0.5	0.000527582
		0.48	0.00151		0.48	0.000263791
		0.46	0.00191		0.46	0.000950903
		0.44	0.00447		0.44	0.000631843
		0.42	0.00419		0.42	0.00103
		0.4	0.00453		0.4	0.000812909
		0.38	0.00214		0.38	0.000547409
		0.36	0.000875627		0.36	0.00156
		0.34	0.000754825		0.34	0.000992266
		0.32	0.00302		0.32	0.000326689
		0.3	0.00302		0.3	0.000847495
		0.28	0		0.28	0.000207668
		0.26	0.00151		0.26	0.000138848
		0.24	0.00302		0.24	0.000652524
		0.22	0.00469		0.22	0
		0.2	0.00286		0.2	0.000768982
		0.18	0.00528		0.18	0.000549973
		0.16	0.00399		0.16	0.000791373
		0.14	0.00337		0.14	0.000263791
		0.12	0.0011		0.12	0.000527582
		0.1	0.00286		0.1	0
		0.08	0.00453		0.08	0.000527582
		0.06	0.00226		0.06	0
		0.04	0.00284		0.04	0.000791373
		0.02	0.000934806		0.02	0.000527582
		0	0.00464		0	0.000527582
		-0.02	0.00215		-0.02	0.000791373
		-0.04	0.00226		-0.04	0
		-0.06	0.00284		-0.06	0.00103
		-0.08	0.000934806		-0.08	0.000549118
		-0.1	0.00226		-0.1	0
		-0.12	0.00226		-0.12	0.000263791
		-0.14	0.000754825		-0.14	0.000263791
		-0.16	0.0026		-0.16	0.000527582
		-0.18	0.00117		-0.18	0.000527582
		-0.2	0.00302		-0.2	0.000527582
		-0.22	0.00377		-0.22	0.000769837
		-0.24	0.000754825		-0.24	0.000549118
		-0.26	0.00453		-0.26	0.000527582
		-0.28	0.00151		-0.28	0.000527582
		-0.3	0		-0.3	0.000263791
		-0.32	0.00226		-0.32	0.000527582
		-0.34	0.00151		-0.34	0.000527582
		-0.36	0.00302		-0.36	0.000263791
		-0.38	0.00248		-0.38	0.000263791
		-0.4	0.00129		-0.4	0
		-0.42	0.00151		-0.42	0.000791373
		-0.44	0.00464		-0.44	0.000604387
		-0.46	0.00366		-0.46	0.000450777
		-0.48	0		-0.48	0.000263791
		-0.5	0		-0.5	0
		-0.52	0.00377		-0.52	0
		-0.54	0.00236		-0.54	0.00125
		-0.56	0.00217		-0.56	0.000596402
		-0.58	0		-0.58	0.000687112
		-0.6	0.000754825		-0.6	0.000895634
		-0.62	0.00302		-0.62	0.000263791
		-0.64	0.00302		-0.64	0.000791373
		-0.66	0.00377		-0.66	4.0508e-05
		-0.68	0.00151		-0.68	0.000223283
		-0.7	0.000754825		-0.7	0.000263791
		-0.72	0.00151		-0.72	0.000791373
		-0.74	0.00151		-0.74	0
		-0.76	0.00226		-0.76	0.000791373
		-0.78	0.00151		-0.78	0.000361278
		-0.8	0.00447		-0.8	0.000284472
		-0.82	0.00384		-0.82	0.0012
		-0.84	0.00296		-0.84	0.000527582
		-0.86	0.00233		-0.86	0.000263791
		-0.88	0.000160593		-0.88	0.000263791
		-0.9	0.0021		-0.9	0.000604387
		-0.92	0.00377		-0.92	0.000714568
		-0.94	0.000754825		-0.94	0
		-0.96	0.00377		-0.96	0.000263791
		-0.98	0.00151		-0.98	0.000749156
		-1	0.00226		-1	0.000569799
		-1.02	0.00302		-1.02	0
		-1.04	0.00203		-1.04	0
		-1.06	0.0025		-1.06	0.000464684
		-1.08	0.000754825		-1.08	0.000326689
		-1.1	0.00151		-1.1	0.000263791
		-1.12	0.000754825		-1.12	0
		-1.14	0.00226		-1.14	0.000263791
		-1.16	0.0022		-1.16	0
		-1.18	0.00384		-1.18	0
		-1.2	0.00469		-1.2	0.000263791
		-1.22	0.0021		-1.22	0.000263791
		-1.24	0.00151		-1.24	0.000527582
		-1.26	0.00151		-1.26	0
		-1.28	0.0022		-1.28	0.000527582
		-1.3	0.00308		-1.3	0.000527582
		-1.32	0.00151		-1.32	0.000263791
		-1.34	0.00377		-1.34	0
		-1.36	0.00151		-1.36	0
		-1.38	0.00157		-1.38	0
		-1.4	0.00296		-1.4	0.000263791
		-1.42	0.00377		-1.42	0.00056809
		-1.44	0.00151		-1.44	0.000487074
		-1.46	0		-1.46	0
		-1.48	0.00226		-1.48	0.000263791
		-1.5	0.00167		-1.5	0.000263791
					-0.52	0.00377
					-0.54	0.00236
					-0.56	0.00217
					-0.58	0
					-0.6	0.000754825
					-0.62	0.00302
					-0.64	0.00302
					-0.66	0.00377
					-0.68	0.00151
					-0.7	0.000754825
					-0.72	0.00151
					-0.74	0.00151
					-0.76	0.00226
					-0.78	0.00151
					-0.8	0.00447
					-0.82	0.00384
					-0.84	0.00296
					-0.86	0.00233
					-0.88	0.000160593
					-0.9	0.0021
					-0.92	0.00377
					-0.94	0.000754825
					-0.96	0.00377
					-0.98	0.00151
					-1	0.00226
					-1.02	0.00302
					-1.04	0.00203
					-1.06	0.0025
					-1.08	0.000754825
					-1.1	0.00151
					-1.12	0.000754825
					-1.14	0.00226
					-1.16	0.0022
					-1.18	0.00384
					-1.2	0.00469
					-1.22	0.0021
					-1.24	0.00151
					-1.26	0.00151
					-1.28	0.0022
					-1.3	0.00308
					-1.32	0.00151
					-1.34	0.00377
					-1.36	0.00151
					-1.38	0.00157
					-1.4	0.00296
					-1.42	0.00377
					-1.44	0.00151
					-1.46	0
					-1.48	0.00226
					-1.5	0.00167

## Sheet: Fig. 2f
		secondary electron cutoff region	PC61BM			PDPP3T
		Binding Energy eV	UPS Intensity (a.u.)		Binding Energy eV	UPS Intensity (a.u.)
		21.72	0.02018		21.72	0.02296
		21.7	0.01692		21.7	0.02888
		21.68	0.01971		21.68	0.02625
		21.66	0.02231		21.66	0.02456
		21.64	0.02559		21.64	0.02837
		21.62	0.02151		21.62	0.02817
		21.6	0.02368		21.6	0.03113
		21.58	0.03117		21.58	0.03208
		21.56	0.02081		21.56	0.02662
		21.54	0.01468		21.54	0.02783
		21.52	0.02189		21.52	0.03213
		21.5	0.0233		21.5	0.03218
		21.48	0.02721		21.48	0.03348
		21.46	0.02852		21.46	0.03137
		21.44	0.02466		21.44	0.03541
		21.42	0.02162		21.42	0.03522
		21.4	0.02942		21.4	0.03619
		21.38	0.02342		21.38	0.03423
		21.36	0.0216		21.36	0.02921
		21.34	0.026		21.34	0.03288
		21.32	0.02566		21.32	0.03275
		21.3	0.0269		21.3	0.03003
		21.28	0.02334		21.28	0.03503
		21.26	0.02345		21.26	0.03435
		21.24	0.02756		21.24	0.03319
		21.22	0.02276		21.22	0.03111
		21.2	0.02253		21.2	0.02883
		21.18	0.02747		21.18	0.02855
		21.16	0.0233		21.16	0.03594
		21.14	0.02213		21.14	0.03804
		21.12	0.01818		21.12	0.0367
		21.1	0.0255		21.1	0.03521
		21.08	0.03059		21.08	0.03849
		21.06	0.02849		21.06	0.0307
		21.04	0.02974		21.04	0.03128
		21.02	0.02533		21.02	0.0318
		21	0.03136		21	0.02832
		20.98	0.02732		20.98	0.03171
		20.96	0.02792		20.96	0.03667
		20.94	0.03508		20.94	0.03741
		20.92	0.03543		20.92	0.03729
		20.9	0.02995		20.9	0.0374
		20.88	0.03038		20.88	0.03612
		20.86	0.03134		20.86	0.03126
		20.84	0.03057		20.84	0.03733
		20.82	0.03328		20.82	0.03614
		20.8	0.02727		20.8	0.03852
		20.78	0.03373		20.78	0.04025
		20.76	0.02642		20.76	0.03603
		20.74	0.02658		20.74	0.03783
		20.72	0.03131		20.72	0.03693
		20.7	0.02844		20.7	0.03924
		20.68	0.03033		20.68	0.03569
		20.66	0.03454		20.66	0.03663
		20.64	0.02763		20.64	0.03763
		20.62	0.03767		20.62	0.04074
		20.6	0.03386		20.6	0.03633
		20.58	0.03661		20.58	0.04405
		20.56	0.04042		20.56	0.03559
		20.54	0.03715		20.54	0.04317
		20.52	0.0372		20.52	0.03943
		20.5	0.03331		20.5	0.04035
		20.48	0.04483		20.48	0.03785
		20.46	0.04304		20.46	0.04519
		20.44	0.0421		20.44	0.03931
		20.42	0.03633		20.42	0.03869
		20.4	0.02868		20.4	0.04129
		20.38	0.03966		20.38	0.04497
		20.36	0.03763		20.36	0.04768
		20.34	0.03645		20.34	0.04706
		20.32	0.04146		20.32	0.03955
		20.3	0.03324		20.3	0.04367
		20.28	0.05219		20.28	0.03885
		20.26	0.03715		20.26	0.04182
		20.24	0.02658		20.24	0.04306
		20.22	0.04421		20.22	0.04134
		20.2	0.0325		20.2	0.04847
		20.18	0.04156		20.18	0.0472
		20.16	0.04612		20.16	0.04468
		20.14	0.02872		20.14	0.046
		20.12	0.04105		20.12	0.04316
		20.1	0.02638		20.1	0.05194
		20.08	0.03885		20.08	0.05156
		20.06	0.0407		20.06	0.05145
		20.04	0.03576		20.04	0.0495
		20.02	0.03973		20.02	0.05376
		20	0.02747		20	0.04918
		19.98	0.04387		19.98	0.05036
		19.96	0.04099		19.96	0.05095
		19.94	0.04289		19.94	0.05288
		19.92	0.04218		19.92	0.05101
		19.9	0.03003		19.9	0.05524
		19.88	0.04383		19.88	0.06202
		19.86	0.05291		19.86	0.05464
		19.84	0.0474		19.84	0.06039
		19.82	0.03528		19.82	0.06044
		19.8	0.04629		19.8	0.05563
		19.78	0.0371		19.78	0.0515
		19.76	0.04499		19.76	0.0598
		19.74	0.03598		19.74	0.05793
		19.72	0.0392		19.72	0.05212
		19.7	0.03181		19.7	0.06206
		19.68	0.04104		19.68	0.06432
		19.66	0.03979		19.66	0.06661
		19.64	0.04336		19.64	0.05694
		19.62	0.03605		19.62	0.06284
		19.6	0.03886		19.6	0.05488
		19.58	0.03795		19.58	0.06459
		19.56	0.04704		19.56	0.06122
		19.54	0.04676		19.54	0.06589
		19.52	0.04477		19.52	0.06524
		19.5	0.04738		19.5	0.06647
		19.48	0.03942		19.48	0.07579
		19.46	0.03557		19.46	0.06556
		19.44	0.04509		19.44	0.07507
		19.42	0.04288		19.42	0.06888
		19.4	0.04449		19.4	0.07128
		19.38	0.04481		19.38	0.06497
		19.36	0.04659		19.36	0.06946
		19.34	0.03813		19.34	0.06483
		19.32	0.04241		19.32	0.05916
		19.3	0.04749		19.3	0.07656
		19.28	0.05091		19.28	0.07375
		19.26	0.0435		19.26	0.06935
		19.24	0.03896		19.24	0.06932
		19.22	0.04954		19.22	0.06753
		19.2	0.0384		19.2	0.07114
		19.18	0.04535		19.18	0.07735
		19.16	0.04761		19.16	0.07382
		19.14	0.0419		19.14	0.07217
		19.12	0.04482		19.12	0.07671
		19.1	0.04133		19.1	0.07594
		19.08	0.04665		19.08	0.08002
		19.06	0.05267		19.06	0.08586
		19.04	0.06515		19.04	0.0815
		19.02	0.05295		19.02	0.0835
		19	0.05445		19	0.07023
		18.98	0.0698		18.98	0.08146
		18.96	0.08399		18.96	0.08756
		18.94	0.0804		18.94	0.08502
		18.92	0.08328		18.92	0.08864
		18.9	0.0822		18.9	0.08355
		18.88	0.10004		18.88	0.09049
		18.86	0.10832		18.86	0.08962
		18.84	0.10467		18.84	0.0938
		18.82	0.11527		18.82	0.08786
		18.8	0.12034		18.8	0.08913
		18.78	0.11702		18.78	0.09691
		18.76	0.13134		18.76	0.10671
		18.74	0.13062		18.74	0.1144
		18.72	0.15035		18.72	0.1128
		18.7	0.15008		18.7	0.12377
		18.68	0.14215		18.68	0.14803
		18.66	0.16446		18.66	0.18251
		18.64	0.1385		18.64	0.1733
		18.62	0.1795		18.62	0.21338
		18.6	0.17319		18.6	0.25663
		18.58	0.20528		18.58	0.28141
		18.56	0.20257		18.56	0.30872
		18.54	0.24053		18.54	0.34233
		18.52	0.21318		18.52	0.38671
		18.5	0.22378		18.5	0.4292
		18.48	0.25356		18.48	0.43313
		18.46	0.26827		18.46	0.48083
		18.44	0.24302		18.44	0.5044
		18.42	0.32523		18.42	0.55922
		18.4	0.29798		18.4	0.57387
		18.38	0.29819		18.38	0.56552
		18.36	0.33421		18.36	0.61143
		18.34	0.31654		18.34	0.64078
		18.32	0.34223		18.32	0.68054
		18.3	0.37774		18.3	0.71829
		18.28	0.37993		18.28	0.71392
		18.26	0.39982		18.26	0.74513
		18.24	0.39827		18.24	0.80842
		18.22	0.41648		18.22	0.85187
		18.2	0.43191		18.2	0.85655
		18.18	0.46188		18.18	0.89627
		18.16	0.42476		18.16	0.94006
		18.14	0.42833		18.14	0.94148
		18.12	0.40846		18.12	0.95923
		18.1	0.41773		18.1	0.98743
		18.08	0.41303		18.08	0.95602
		18.06	0.44918		18.06	0.96933
		18.04	0.42683		18.04	0.98389
		18.02	0.41645		18.02	0.96564
		18	0.38482		18	0.99208
		17.98	0.40789		17.98	1
		17.96	0.4249		17.96	0.94897
		17.94	0.40005		17.94	0.95944
		17.92	0.41954		17.92	0.94042
		17.9	0.40844		17.9	0.95397
		17.88	0.41859		17.88	0.99228
		17.86	0.40913		17.86	0.94454
		17.84	0.39839		17.84	0.97643
		17.82	0.39366		17.82	0.93764
		17.8	0.41718		17.8	0.93621
		17.78	0.39895		17.78	0.92759
		17.76	0.41194		17.76	0.97095
		17.74	0.40064		17.74	0.92655
		17.72	0.40626		17.72	0.90692
		17.7	0.39615		17.7	0.93252
		17.68	0.35817		17.68	0.92831
		17.66	0.40111		17.66	0.92268
		17.64	0.38324		17.64	0.92014
		17.62	0.41225		17.62	0.90945
		17.6	0.3965		17.6	0.89436
		17.58	0.39495		17.58	0.86528
		17.56	0.39913		17.56	0.89596
		17.54	0.40366		17.54	0.90208
		17.52	0.43809		17.52	0.90906
		17.5	0.41265		17.5	0.90057
		17.48	0.40102		17.48	0.89825
		17.46	0.37383		17.46	0.87569
		17.44	0.39718		17.44	0.86746
		17.42	0.38475		17.42	0.89472
		17.4	0.39838		17.4	0.87207
		17.38	0.39053		17.38	0.85489
		17.36	0.38487		17.36	0.84969
		17.34	0.40341		17.34	0.82339
		17.32	0.37233		17.32	0.84796
		17.3	0.3761		17.3	0.84973
		17.28	0.3984		17.28	0.81813
		17.26	0.35495		17.26	0.83506
		17.24	0.36902		17.24	0.83031
		17.22	0.39735		17.22	0.81569
		17.2	0.3729		17.2	0.83716
		17.18	0.36274		17.18	0.81347
		17.16	0.37052		17.16	0.80444
		17.14	0.388		17.14	0.79887
		17.12	0.38731		17.12	0.78905
		17.1	0.35392		17.1	0.79553
		17.08	0.38553		17.08	0.79755
		17.06	0.38932		17.06	0.80249
		17.04	0.35942		17.04	0.79773
		17.02	0.36581		17.02	0.77128
		17	0.38526		17	0.77846
					16.98	0.77268
					16.96	0.7338
					16.94	0.75266
					16.92	0.76498
					16.9	0.75229
					16.88	0.74722
					16.86	0.72644
					16.84	0.75961
					16.82	0.73559
					16.8	0.73933
					16.78	0.73239
					16.76	0.73043
					16.74	0.70859
					16.72	0.70753
					16.7	0.71952
					16.68	0.69641
					16.66	0.7241
					16.64	0.6779
					16.62	0.65774
					16.6	0.70531
					16.58	0.6952
					16.56	0.67482
					16.54	0.65848
					16.52	0.68647
					16.5	0.67309
					16.48	0.66212
					16.46	0.67309
					16.44	0.66615
					16.42	0.67051
					16.4	0.65891
					16.38	0.66579
					16.36	0.68597
					16.34	0.70088
					16.32	0.70153
					16.3	0.69919
					16.28	0.72709
					16.26	0.74734
					16.24	0.73149
					16.22	0.74198
					16.2	0.73843
					16.18	0.7555
					16.16	0.7404
					16.14	0.75324
					16.12	0.7931
					16.1	0.78716
					16.08	0.76234
					16.06	0.77285
					16.04	0.76842
					16.02	0.76757
					16	0.75329

## Sheet: Fig. 3a
			PDPP3T/PDPP3T:PC61BM-25 oC	PDPP3T/PDPP3T:PC61BM-70 oC	PDPP3T/PDPP3T:PC61BM-80 °C	PDPP3T/PDPP3T:PC61BM-90 °C	PDPP3T/PDPP3T:PC61BM-100 °C			PDPP3T-25 °C	PDPP3T:PC61BM-25 °C
		Raman Shift (cm-1)	Raman Intensity	Raman Intensity	Raman Intensity	Raman Intensity	Raman Intensity		Raman Shift (cm-1)	Raman Intensity	Raman Intensity
		2000.29	2.0829	3.08633	4.12849	5.03214	6.16089		2000.14	0.00652	1.02987
		1999.28	2.04966	3.06905	4.06543	5.07168	6.18081		1999.12	0.00647	1.01478
		1998.26	2.05519	3.12081	4.12843	5.07525	6.20073		1998.1	0.00638	1.01289
		1997.25	2.05518	3.0604	4.08339	5.06574	6.10593		1997.07	0.00741	1.02368
		1996.23	2.07731	3.08627	4.14637	5.07586	6.14497		1996.05	0.0069	1.0243
		1995.21	2.0607	3.069	4.08335	5.04676	6.05021		1995.03	0.00657	1.02481
		1994.2	2.07176	3.12073	4.08333	5.0471	6.12746		1994	0.00554	1.01997
		1993.18	2.07175	3.12933	4.06532	5.04417	6.20469		1992.97	0.00625	1.03763
		1992.16	2.04962	3.0431	4.12825	5.05431	6.18637		1991.95	0.0078	1.02402
		1991.15	2.05514	3.12929	4.11024	5.09058	6.12031		1990.93	0.0061	1.02192
		1990.13	2.11042	3.12927	4.09223	5.05827	6.12111		1989.9	0.0066	1.03059
		1989.11	2.04407	3.06031	4.11917	5.10434	6.07417		1988.88	0.00479	1.03765
		1988.09	2.06617	3.11199	4.11915	5.0492	6.20859		1987.85	0.00641	1.00906
		1987.07	2.11036	3.10336	4.10115	5.07241	6.20936		1986.82	0.00609	1.01294
		1986.06	2.10482	3.16362	4.12808	5.04014	6.26737		1985.8	0.00427	1.01715
		1985.04	2.08271	3.12054	4.11906	5.03073	6.12502		1984.77	0.00459	1.025
		1984.02	2.05509	3.03444	4.10107	5.08004	6.06856		1983.74	0.00539	1.00708
		1983	2.07164	3.07747	4.14595	5.14239	6.17423		1982.72	0.00665	1.04414
		1981.98	2.08267	3.08606	4.13694	5.11014	6.11777		1981.69	0.006	1.02924
		1980.96	2.04402	3.11186	4.101	5.07791	6.16618		1980.66	0.00556	1.0187
		1979.94	2.0385	3.12904	4.06508	5.09784	6.12879		1979.64	0.0043	1.03636
		1978.92	2.06057	3.08601	4.07403	5.06237	6.17716		1978.61	0.0045	1.0388
		1977.9	2.07159	3.0946	4.10093	5.0823	6.13977		1977.58	0.00514	1.02125
		1976.88	2.0771	3.12898	4.10987	5.04032	6.14048		1976.55	0.00566	1.0124
		1975.87	2.08811	3.11176	4.10088	5.08306	6.12213		1975.53	0.00564	1.02048
		1974.85	2.06604	3.09455	4.05602	5.09647	6.17996		1974.5	0.00358	1.03212
		1973.82	2.06052	3.11172	4.12772	5.09359	6.19968		1973.47	0.00543	1.03975
		1972.8	2.055	3.04296	4.08287	5.04187	6.15275		1972.44	0.00419	1.02206
		1971.78	2.1046	3.08591	4.10974	5.04551	6.201		1971.42	0.00361	1.02847
		1970.76	2.06601	3.11166	4.11867	5.04264	6.20165		1970.39	0.004	1.03054
		1969.74	2.07151	3.15458	4.10969	5.06905	6.20228		1969.36	0.0039	1.02767
		1968.72	2.077	3.10304	4.10966	5.09546	6.20291		1968.33	0.0066	1.03342
		1967.7	2.0825	3.08585	4.10963	5.08607	6.10841		1967.3	0.00397	1.02771
		1966.68	2.04394	3.04292	4.06483	5.07993	6.22315		1966.27	0.00428	1.0338
		1965.66	2.07146	3.12873	4.12749	5.06729	6.20472		1965.24	0.0036	1.00909
		1964.63	2.07696	3.07723	4.1006	5.07416	6.11975		1964.21	0.00448	1.01729
		1963.61	2.06044	3.12011	4.09163	5.11354	6.17736		1963.18	0.00505	1.01944
		1962.59	2.06043	3.11151	4.1095	5.07164	6.17793		1962.15	0.00662	1.03553
		1961.57	2.06592	3.13722	4.15421	5.05575	6.18798		1961.12	0.00299	1.00657
		1960.54	2.08241	3.1029	4.13628	5.05611	6.16953		1960.09	0.00447	1.01856
		1959.52	2.0604	3.07716	4.09153	5.04672	6.14157		1959.06	0.00459	1.02854
		1958.5	2.05489	3.14572	4.09151	5.06006	6.22756		1958.03	0.00381	1.03658
		1957.48	2.05489	3.10284	4.06467	5.07015	6.12362		1957	0.00545	1.0268
		1956.45	2.06587	3.06855	4.1004	5.0705	6.21906		1955.97	0.00519	1.01581
		1955.43	2.06586	3.09424	4.18975	5.08057	6.25751		1954.94	0.00296	1.0223
		1954.4	2.07135	3.08566	4.05567	5.04845	6.30542		1953.91	0.00421	1.03801
		1953.38	2.06584	3.09421	4.09139	5.04229	6.1161		1952.88	0.00546	1.03768
		1952.36	2.04386	3.07706	4.03778	5.04912	6.20195		1951.84	0.00473	1.02919
		1951.33	2.05484	3.14554	4.10028	5.05918	6.10754		1950.81	0.00623	1.02909
		1950.31	2.10425	3.09416	4.05561	5.06598	6.14592		1949.78	0.00538	1.02284
		1949.28	2.08228	3.09414	4.13594	5.09224	6.12739		1948.75	0.00513	1.04214
		1948.26	2.06031	3.05134	4.16269	5.05688	6.26052		1947.72	0.00611	1.02187
		1947.23	2.07676	3.05133	4.09125	5.07016	6.25143		1946.68	0.00613	1.02195
		1946.21	2.04932	3.11975	4.09123	5.05426	6.13809		1945.65	0.0064	1.04109
		1945.18	2.06577	3.06842	4.10013	5.06428	6.1669		1944.62	0.00756	1.03307
		1944.16	2.06027	3.11971	4.10902	5.08401	6.22411		1943.59	0.00672	1.03543
		1943.13	2.05478	3.09404	4.14467	5.03571	6.15816		1942.55	0.0064	1.05418
		1942.11	2.06026	3.06838	4.10005	5.036	6.19639		1941.52	0.00696	1.02862
		1941.08	2.04928	3.16238	4.10895	5.09134	6.03577		1940.49	0.00871	1.03336
		1940.05	2.08216	3.05981	4.09109	5.08513	6.08345		1939.45	0.0075	1.02637
		1939.03	2.06571	3.10252	4.1178	5.06274	6.14058		1938.42	0.00693	1.03327
		1938	2.06022	3.08542	4.09104	5.03711	6.23553		1937.38	0.00755	1.0213
		1936.97	2.07665	3.09394	4.03756	5.0665	6.07497		1936.35	0.00848	1.04298
		1935.95	2.08759	3.05123	4.08209	5.07647	6.22663		1935.31	0.00968	1.02162
		1934.92	2.06567	3.11952	4.1355	5.09613	6.2269		1934.28	0.00809	1.0386
		1933.89	2.06019	3.09389	4.06424	5.11578	6.16097		1933.25	0.00797	1.03212
		1932.87	2.08208	3.00853	4.11764	5.05457	6.18014		1932.21	0.0074	1.03334
		1931.84	2.08754	3.03413	4.09981	5.00631	6.1993		1931.18	0.0087	1.03848
		1930.81	2.06016	3.06825	4.05528	5.04211	6.09557		1930.14	0.00924	1.02213
		1929.78	2.08751	3.0853	4.09976	5.08437	6.19977		1929.11	0.0081	1.02611
		1928.76	2.07109	3.05117	4.12642	5.03611	6.17164		1928.07	0.00704	1.02237
		1927.73	2.0656	3.14496	4.08191	5.04926	6.24743		1927.04	0.00728	1.02945
		1926.7	2.08747	3.09378	4.12636	5.09471	6.17207		1926	0.00774	1.03638
		1925.67	2.03278	3.11081	4.09076	5.02708	6.21004		1924.96	0.00703	1.04545
		1924.64	2.08198	3.16192	4.08185	5.03699	6.19134		1923.93	0.00594	1.0347
		1923.61	2.0601	3.05965	4.08183	5.06302	6.14432		1922.89	0.00535	1.0244
		1922.58	2.06009	3.05112	4.03737	5.05677	6.09731		1921.85	0.00381	1.01803
		1921.55	2.06555	3.05111	4.10844	5.07633	6.19186		1920.82	0.00445	1.03528
		1920.52	2.06554	3.05961	4.13507	5.08297	6.05049		1919.78	0.00433	1.02063
		1919.49	2.10923	3.10218	4.10839	5.04443	6.14501		1918.74	0.00421	1.03667
		1918.46	2.06552	3.13621	4.09948	5.0672	6.20175		1917.71	0.00409	1.02793
		1917.43	2.04913	3.05107	4.0817	5.09963	6.20188		1916.67	0.00361	1.01948
		1916.4	2.08188	3.05957	4.08167	5.11269	6.2303		1915.63	0.00438	1.01274
		1915.37	2.06549	3.07658	4.14379	5.06126	6.18328		1914.59	0.00429	1.02299
		1914.34	2.04365	3.07657	4.11713	5.05821	6.27765		1913.55	0.00221	1.01119
		1913.31	2.06001	3.06805	4.08161	5.10027	6.14582		1912.52	0.00289	1.02094
		1912.28	2.03273	3.16158	4.11707	5.07786	6.20247		1911.48	0.00409	1.01697
		1911.25	2.06545	3.06802	4.01947	5.08768	6.0801		1910.44	0.00407	1.02524
		1910.22	2.0818	3.05101	4.13475	5.07171	6.10847		1909.4	0.00376	1.03252
		1909.19	2.06543	3.0595	4.15246	5.06864	6.06149		1908.36	0.0034	1.0187
		1908.15	2	3.06799	4.12583	5.06556	6.21224		1907.32	0.00297	1.01447
		1907.12	2.05451	3.05098	4.08148	5.08179	6.14642		1906.29	0.00421	1.0294
		1906.09	2.0872	3.03398	4.09032	5.08515	6.23121		1905.24	0.00437	1.03019
		1905.06	2.08174	3.05946	4.11688	5.06596	6.16541		1904.21	0.00169	1.00847
		1904.03	2.02725	3.05095	4.12571	5.09827	6.20311		1903.17	0.00158	1.01493
		1902.99	2.05993	3.06793	4.13453	5.05656	6.13732		1902.13	0.00382	1.01803
		1901.96	2.06536	3.11036	4.11679	5.0599	6.09036		1901.09	0	1.01768
		1900.93	2.05991	3.11034	4.08134	5.06967	6.06222		1900.05	0.00226	1.00478
		1899.89	2.09257	3.11032	4.07247	5.14375	6.16572		1899.01	0.00247	1.0146
		1898.86	2.06533	3.1103	4.02819	5.11812	6.17517		1897.96	0.00435	1.01349
		1897.83	2.03811	3.0509	4.09013	5.03464	6.16581		1896.92	0.00302	1
		1896.79	2.07076	3.11875	4.15204	5.04118	6.17526		1895.88	0.00386	1.02797
		1895.76	2.0381	3.11872	4.11662	5.05093	6.19409		1894.84	0.00399	1.01504
		1894.72	2.07617	3.06783	4.09006	5.04461	6.10958		1893.8	0.00303	1.01487
		1893.69	2.0816	3.09325	4.08119	5.07041	6.16597		1892.76	0.00405	1.01975
		1892.65	2.0544	3.05085	4.09885	5.0416	6.21296		1891.72	0.00446	1.01601
		1891.62	2.06527	3.09322	4.10767	5.07381	6.08154		1890.68	0.00408	1.03419
		1890.58	2.07069	3.08473	4.08113	5.02895	6.10975		1889.63	0.00385	1.03079
		1889.55	2.09242	3.0593	4.06343	5.07078	6.13794		1888.59	0.00404	1.01657
		1888.51	2.07067	3.07623	4.06341	5.09975	6.15674		1887.55	0.00571	1.0376
		1887.48	2.0598	3.11009	4.10756	5.07416	6.11923		1886.51	0.00574	1.02323
		1886.44	2.05436	3.0762	4.11637	5.07103	6.15678		1885.46	0.00513	1.02923
		1885.41	2.04892	3.10158	4.16933	5.05828	6.13805		1884.42	0.00656	1.01717
		1884.37	2.0652	3.07617	4.18695	5.09364	6.20371		1883.38	0.00697	1.03151
		1883.34	2.08148	3.09308	4.13394	5.09051	6.20373		1882.34	0.00508	1.0273
		1882.3	2.04347	3.10999	4.11625	5.07134	6.18499		1881.29	0.00772	1.03281
		1881.26	2.10316	3.09305	4.12505	5.04577	6.19438		1880.25	0.00691	1.0217
		1880.23	2.08686	3.10995	4.1162	5.06508	6.09131		1879.21	0.00651	1.02425
		1879.19	2.08143	3.09302	4.08088	5.08118	6.16629		1878.16	0.0058	1.02384
		1878.15	2.05429	3.08455	4.00148	5.02037	6.13821		1877.12	0.00693	1.02338
		1877.12	2.07056	3.1268	4.16902	5.03647	6.0914		1876.07	0.00763	1.03641
		1876.08	2.08681	3.05916	4.19544	5.08138	6.17571		1875.03	0.00854	1.033
		1875.04	2.03801	3.09295	4.06316	5.11666	6.23189		1873.98	0.00746	1.03243
		1874	2.04884	3.09294	4.10721	5.05589	6.13829		1872.94	0.00634	1.00925
		1872.96	2.06509	3.07602	4.08075	5.05916	6.14768		1871.9	0.00826	1.01823
		1871.93	2.06508	3.10135	4.10716	5.04003	6.1477		1870.85	0.00647	1.01138
		1870.89	2.10299	3.12666	4.08952	5.06569	6.22256		1869.8	0.00656	1.02781
		1869.85	2.0759	3.1182	4.11592	5.06576	6.16645		1868.76	0.00646	1.01538
		1868.81	2.07047	3.10129	4.11589	5.09461	6.09165		1867.71	0.00511	1.02589
		1867.77	2.0488	3.06752	4.05423	5.06908	6.08234		1866.67	0.00613	1.02054
		1866.73	2.04338	3.08438	4.06301	5.05315	6.12912		1865.62	0.00452	1.0107
		1865.69	2.03796	3.10124	4.0806	5.09798	6.11046		1864.58	0.0059	1.02751
		1864.65	2.08125	3.08435	4.09817	5.09483	6.11984		1863.53	0.00734	1.02785
		1863.61	2.06501	3.10964	4.05416	5.05335	6.06381		1862.48	0.00526	1.02152
		1862.57	2.04336	3.07589	4.08053	5.06619	6.03583		1861.44	0.00507	1.0239
		1861.53	2.04876	3.06744	4.0893	5.08222	6.14797		1860.39	0.00541	1.01834
		1860.49	2.05957	3.10115	4.08928	5.06951	6.08264		1859.34	0.00419	1.01405
		1859.45	2.06497	3.05057	4.10684	5.07595	6.14805		1858.3	0.00419	1.02764
		1858.41	2.07577	3.06741	4.12439	5.09836	6.2041		1857.25	0.00452	1.00527
		1857.37	2.04333	3.05897	4.08921	5.07927	6.17613		1856.2	0.00455	1.02988
		1856.33	2.07034	3.09265	4.04525	5.06656	6.19483		1855.15	0.00478	1.02255
		1855.29	2.08114	3.07579	4.03645	5.04109	6.16688		1854.11	0.00407	1.03236
		1854.25	2.05412	3.07578	4.08036	5.11454	6.20424		1853.06	0.00507	1.02957
		1853.21	2.04871	3.10944	4.07155	5.08589	6.1763		1852.01	0.00499	1.02923
		1852.16	2.0595	3.05892	4.10665	5.12422	6.14838		1850.96	0.00502	1.01672
		1851.12	2.05409	3.08416	4.09785	5.05412	6.14843		1849.91	0.00588	1.01737
		1850.08	2.06488	3.05048	4.08027	5.0765	6.23239		1848.87	0.00488	1.03058
		1849.04	2.07566	3.10936	4.0978	5.05425	6.19516		1847.82	0.00359	1.05311
		1847.99	2.07026	3.06729	4.089	5.08301	6.16726		1846.77	0.00671	1.04711
		1846.95	2.08104	3.0925	4.16793	5.05121	6.23254		1845.72	0.00289	1.02372
		1845.91	2.06484	3.08408	4.08895	5.05765	6.10219		1844.67	0.0046	1.02727
		1844.87	2.05944	3.06725	4.14154	5.01949	6.13021		1843.62	0.00482	1.03105
		1843.82	2.06482	3.08405	4.09767	5.05142	6.24204		1842.57	0.00402	1.03618
		1842.78	2.05942	3.09244	4.08011	5.13429	6.13038		1841.52	0.00432	1.02873
		1841.74	2.04324	3.09242	4.07133	5.09614	6.07461		1840.47	0.00718	1.0323
		1840.69	2.08096	3.0504	4.0976	5.07074	6.14917		1839.42	0.00497	1.01499
		1839.65	2.09172	3.12598	4.06252	5.04854	6.13996		1838.37	0.00507	1.03028
		1838.6	2.08094	3.09237	4.04498	5.10271	6.18657		1837.32	0.00419	1.02774
		1837.56	2.10247	3.04198	4.06249	5.05824	6.13085		1836.27	0.00543	1.0324
		1836.51	2.05937	3.06716	4.03619	5.0615	6.14026		1835.22	0.00399	1.02242
		1835.47	2.06475	3.1175	4.08871	5.0743	6.15896		1834.17	0.00494	1.01919
		1834.42	2.05935	3.1007	4.13246	5.05849	6.0475		1833.11	0.00428	1.03829
		1833.38	2.06473	3.15941	4.11492	5.09036	6.18706		1832.06	0.00494	1.03414
		1832.33	2.06472	3.15099	4.1149	5.03322	6.19646		1831.01	0.00316	1.04289
		1831.29	2.07009	3.09226	4.01863	5.08099	6.10366		1829.96	0.00557	1.03793
		1830.24	2.03242	3.05031	4.05361	5.07789	6.15953		1828.91	0.00594	1.03999
		1829.2	2.07007	3.11737	4.06233	5.05256	6.11321		1827.86	0.00465	1.04232
		1828.15	2.0593	3.10059	4.10604	5.07489	6.15978		1826.8	0.00393	1.03999
		1827.11	2.07004	3.12571	4.07978	5.07816	6.13206		1825.75	0.00403	1.0445
		1826.06	2.05391	3.06703	4.12347	5.01792	6.08578		1824.7	0.00708	1.03554
		1825.01	2.0754	3.09216	4.04478	5.08151	6.19732		1823.64	0.00497	1.03979
		1823.96	2.05927	3.11727	4.01855	5.05621	6.16033		1822.59	0.00497	1.03002
		1822.92	2.07537	3.07537	4.11464	5.07218	6.22543		1821.54	0.00393	1.01336
		1821.87	2.08073	3.05024	4.0622	5.04372	6.1699		1820.48	0.00524	1.04054
		1820.82	2.06998	3.04186	4.08838	5.06921	6.12368		1819.43	0.00574	1.02714
		1819.78	2.0646	3.14229	4.11456	5.04711	6.30004		1818.38	0.00475	1.02625
		1818.73	2.05922	3.10879	4.1058	5.10112	6.11474		1817.32	0.0053	1.03822
		1817.68	2.08605	3.10877	4.07085	5.0822	6.09638		1816.27	0.0069	1.03146
		1816.63	2.03774	3.06693	4.07956	5.07597	6.16143		1815.21	0.0068	1.04072
		1815.58	2.04846	3.09201	4.06209	5.06023	6.20794		1814.16	0.00394	1.03994
		1814.54	2.06455	3.08363	4.10569	5.09203	6.09693		1813.11	0.00574	1.03689
		1813.49	2.03236	3.07525	4.08822	5.03194	6.09712		1812.05	0.00792	1.01816
		1812.44	2.05381	3.10868	4.05331	5.06374	6.11583		1811	0.00588	1.03648
		1811.39	2.08061	3.1003	4.08817	5.04168	6.21789		1809.94	0.00799	1.04032
		1810.34	2.06451	3.08357	4.05328	5.10514	6.16252		1808.89	0.00778	1.04422
		1809.29	2.0645	3.05013	4.05326	5.0451	6.03312		1807.83	0.00568	1.03863
		1808.24	2.06985	3.10024	4.06196	5.08637	6.15365		1806.78	0.00748	1.02172
		1807.19	2.04305	3.10023	4.11421	5.03585	6.11684		1805.72	0.00571	1.05023
		1806.14	2.05376	3.09186	4.09676	5.09611	6.16331		1804.66	0.00584	1.03972
		1805.09	2.08053	3.05844	4.07932	5.07092	6.17276		1803.61	0.009	1.03534
		1804.04	2.06981	3.05843	4.09671	5.03941	6.22846		1802.55	0.00752	1.05171
		1802.99	2.08586	3.06677	4.01833	5.07434	6.18243		1801.49	0.00763	1.0345
		1801.94	2.09655	3.05841	4.06184	5.06182	6.10868		1800.44	0.00742	1.03067
		1800.89	2.08048	3.07509	4.07923	5.08092	6.23832		1799.38	0.00617	1.04109
		1799.84	2.07512	3.09176	4.0618	5.0779	6.16459		1798.32	0.00712	1.03705
		1798.78	2.08581	3.07506	4.06179	5.05591	6.15558		1797.27	0.00818	1.03215
		1797.73	2.05905	3.11674	4.14875	5.04341	6.07266		1796.21	0.00853	1.03283
		1796.68	2.06439	3.14173	4.15742	5.05303	6.10062		1795.15	0.00926	1.04899
		1795.63	2.09111	3.1417	4.08782	5.07845	6.12857		1794.09	0.00612	1.02397
		1794.58	2.06437	3.05	4.06171	5.06596	6.18421		1793.04	0.00992	1.04559
		1793.52	2.08574	3.05833	4.07908	5.0882	6.11059		1791.98	0.00876	1.03216
		1792.47	2.02159	3.1083	4.07905	5.05678	6.08315		1790.92	0.01073	1.04015
		1791.42	2.04831	3.05831	4.09641	5.02852	6.10187		1789.86	0.00986	1.05247
		1790.37	2.05364	3.08328	4.14851	5.0981	6.15749		1788.8	0.00914	1.0336
		1789.31	2.06966	3.04163	4.08767	5.08878	6.19464		1787.74	0.00856	1.03727
		1788.26	2.06431	3.07492	4.07897	5.02899	6.16721		1786.68	0.01189	1.03938
		1787.21	2.0643	3.09988	4.08763	5.09539	6.01992		1785.62	0.01133	1.03624
		1786.15	2.06963	3.08322	4.11365	5.064	6.2046		1784.56	0.01015	1.03382
		1785.1	2.09097	3.0832	4.14834	5.08308	6.2325		1783.51	0.01123	1.03728
		1784.04	2.07494	3.09983	4.06152	5.08008	6.15902		1782.45	0.01125	1.03346
		1782.99	2.04825	3.09981	4.08753	5.04242	6.15007		1781.39	0.01114	1.03968
		1781.94	2.08026	3.09147	4.03546	5.07094	6.20561		1780.33	0.00929	1.04758
		1780.88	2.09624	3.04157	4.03544	5.0711	6.18745		1779.27	0.00973	1.03367
		1779.83	2.0749	3.08313	4.08746	5.10277	6.13245		1778.21	0.01108	1.03596
		1778.77	2.08555	3.06649	4.09611	5.09347	6.13273		1777.14	0.01123	1.03075
		1777.72	2.05888	3.13296	4.09608	5.09049	6.10539		1776.08	0.01094	1.03375
		1776.66	2.0642	3.05816	4.16539	5.02138	6.11487		1775.02	0.01158	1.04689
		1775.61	2.09084	3.04153	4.14803	5.01212	6.16117		1773.96	0.01267	1.03672
		1774.55	2.08017	3.12458	4.08734	5.12559	6.09704		1772.9	0.0114	1.04485
		1773.49	2.05352	3.09964	4.11331	5.0754	6.11572		1771.84	0.01206	1.03416
		1772.44	2.04286	3.05812	4.06997	5.06614	6.11601		1770.78	0.01215	1.04557
		1771.38	2.0748	3.08301	4.10459	5.08203	6.12549		1769.71	0.01253	1.04104
		1770.32	2.09076	3.06639	4.13054	5.05075	6.10739		1768.65	0.01301	1.02831
		1769.27	2.08543	3.09127	4.09588	5.08237	6.23638		1767.59	0.01485	1.0491
		1768.21	2.04816	3.03318	4.11316	5.10769	6.19069		1766.53	0.01365	1.04614
		1767.15	2.05347	3.09124	4.07852	5.06699	6.1634		1765.47	0.01345	1.03806
		1766.1	2.05879	3.04976	4.0612	5.05774	6.17287		1764.4	0.0148	1.04151
		1765.04	2.09069	3.08292	4.03523	5.04535	6.12722		1763.34	0.01435	1.0293
		1763.98	2.10131	3.04974	4.1217	5.11464	6.12751		1762.28	0.01378	1.04788
		1762.92	2.03749	3.06631	4.07844	5.03314	6.16453		1761.21	0.01475	1.02825
		1761.87	2.08533	3.03315	4.0957	5.07415	6.10973		1760.15	0.01333	1.03688
		1760.81	2.10126	3.04971	4.05246	5.04607	6.23854		1759.09	0.01433	1.05115
		1759.75	2.06405	3.06627	4.13022	5.05566	6.15621		1758.02	0.01198	1.03374
		1758.69	2.05872	3.07454	4.06107	5.0527	6.17484		1756.96	0.01441	1.01989
		1757.63	2.0959	3.09937	4.10424	5.07171	6.15678		1755.9	0.01291	1.03869
		1756.57	2.06933	3.05796	4.06103	5.09385	6.12954		1754.83	0.01386	1.03775
		1755.51	2.05339	3.10761	4.09555	5.09716	6.2032		1753.77	0.01196	1.03751
		1754.45	2.05338	3.04138	4.07826	5.06283	6.14846		1752.7	0.01357	1.04169
		1753.39	2.06399	3.07447	4.07824	5.0975	6.13041		1751.64	0.01322	1.03017
		1752.33	2.06398	3.09101	4.10411	5.05064	6.21319		1750.57	0.0117	1.0437
		1751.27	2.06928	3.09926	4.06956	5.06963	6.15847		1749.51	0.01214	1.04283
		1750.21	2.04804	3.05789	4.10405	5.02279	6.14043		1748.44	0.01243	1.03192
		1749.15	2.03212	3.11577	4.0954	5.06998	6.12239		1747.38	0.01305	1.01623
		1748.09	2.05864	3.0496	4.12987	5.09522	6.21427		1746.31	0.01323	1.03111
		1747.03	2.06923	3.11572	4.06086	5.07659	6.18706		1745.24	0.01237	1.02419
		1745.97	2.05332	3.04959	4.0867	5.09242	6.20564		1744.18	0.01131	1.03627
		1744.91	2.06391	3.11568	4.0522	5.04875	6.16929		1743.11	0.01246	1.03768
		1743.85	2.0533	3.09914	4.09527	5.05832	6.1604		1742.04	0.01114	1.03307
		1742.79	2.06919	3.1239	4.11248	5.08041	6.22473		1740.98	0.01257	1.03587
		1741.72	2.05329	3.05781	4.08661	5.07432	6.17009		1739.91	0.01418	1.03192
		1740.66	2.04268	3.06605	4.11243	5.04633	6.13377		1738.85	0.01212	1.04073
		1739.6	2.08505	3.06604	4.12101	5.05901	6.17062		1737.78	0.01126	1.02676
		1738.54	2.04267	3.08254	4.08654	5.06231	6.18917		1736.71	0.01335	1.01703
		1737.47	2.03737	3.04951	4.09512	5.08749	6.162		1735.64	0.01263	1.04842
		1736.41	2.07442	3.07426	4.08649	5.05639	6.17139		1734.58	0.01298	1.03296
		1735.35	2.0797	3.05775	4.12089	5.0253	6.18079		1733.51	0.01316	1.02854
		1734.29	2.06911	3.08248	4.05203	5.04422	6.15362		1732.44	0.00967	1.03678
		1733.22	2.08497	3.08246	4.13804	5.11314	6.09906		1731.37	0.01196	1.01662
		1732.16	2.07437	3.06596	4.0864	5.10704	6.16326		1730.3	0.01203	1.04387
		1731.1	2.09551	3.09068	4.06917	5.10719	6.15437		1729.23	0.01291	1.02694
		1730.03	2.08492	3.09066	4.12074	5.08548	6.11809		1728.17	0.01276	1.02822
		1728.97	2.05848	3.09888	4.10352	5.03568	6.15485		1727.1	0.01182	1.03566
		1727.9	2.06376	3.09063	4.10349	5.04832	6.05469		1726.03	0.01222	1.02977
		1726.84	2.0796	3.07413	4.07768	5.04848	6.16445		1724.96	0.01225	1.02945
		1725.77	2.05845	3.08236	4.09485	5.08297	6.2103		1723.89	0.01361	1.01662
		1724.71	2.07429	3.04941	4.14636	5.05503	6.10105		1722.82	0.01324	1.01309
		1723.64	2.04259	3.09879	4.08621	5.09886	6.15601		1721.75	0.01437	1.04108
		1722.58	2.05315	3.05762	4.06042	5.06157	6.11975		1720.68	0.01395	1.03585
		1721.51	2.07954	3.11522	4.09474	5.07107	6.06527		1719.61	0.01356	1.0271
		1720.45	2.05841	3.04937	4.07755	5.05562	6.17489		1718.54	0.01471	1.03947
		1719.38	2.0584	3.02468	4.10328	5.12123	6.13863		1717.47	0.0146	1.04131
		1718.32	2.06367	3.0987	4.06893	5.07148	6.19352		1716.4	0.01355	1.03802
		1717.25	2.03201	3.09046	4.06891	5.07162	6.2666		1715.33	0.01338	1.02859
		1716.18	2.08475	3.09867	4.1032	5.11226	6.18479		1714.26	0.01475	1.03813
		1715.12	2.07946	3.04932	4.10317	5.06877	6.16676		1713.18	0.01372	1.03234
		1714.05	2.09527	3.07397	4.06027	5.03775	6.14874		1712.11	0.01577	1.03024
		1712.98	2.06362	3.09861	4.12883	5.06591	6.18534		1711.04	0.01397	1.02499
		1711.92	2.05307	3.05751	4.12023	5.02244	6.09449		1709.97	0.01411	1.01633
		1710.85	2.06887	3.02464	4.06021	5.04747	6.13108		1708.9	0.01456	1.0326
		1709.78	2.06886	3.07392	4.04306	5.05382	6.18584		1707.83	0.01553	1.03436
		1708.71	2.04251	3.0739	4.12014	5.09439	6.06774		1706.75	0.01625	1.04038
		1707.64	2.0425	3.02463	4.12868	5.04783	6.13158		1705.68	0.01746	1.04182
		1706.58	2.07936	3.05746	4.06014	5.04794	6.11355		1704.61	0.01561	1.03382
		1705.51	2.06355	3.1231	4.12005	5.06049	6.17736		1703.54	0.01677	1.04103
		1704.44	2.06354	3.08205	4.04298	5.07303	6.21386		1702.46	0.01807	1.03021
		1703.37	2.06353	3.05743	4.11999	5.05759	6.15037		1701.39	0.01871	1.04286
		1702.3	2.06352	3.06562	4.08573	5.05458	6.07781		1700.31	0.01826	1.04292
		1701.23	2.0793	3.05741	4.03438	5.07643	6.08703		1699.24	0.01883	1.03947
		1700.16	2.07402	3.09019	4.11135	5.12313	6.09626		1698.17	0.0193	1.05015
		1699.09	2.04772	3.09838	4.07711	5.0735	6.0873		1697.09	0.02081	1.04494
		1698.02	2.06874	3.09016	4.11984	5.06426	6.20548		1696.02	0.02167	1.03325
		1696.95	2.0845	3.08195	4.04287	5.08298	6.21465		1694.95	0.02273	1.05202
		1695.88	2.05821	3.09832	4.00867	5.0458	6.16936		1693.87	0.02464	1.0448
		1694.81	2.06871	3.08192	4.09411	5.0676	6.14222		1692.8	0.02617	1.05234
		1693.74	2.05819	3.06552	4.12827	5.05215	6.16046		1691.72	0.0276	1.04758
		1692.67	2.08445	3.06551	4.05989	5.06774	6.11519		1690.65	0.0245	1.06375
		1691.6	2.05292	3.131	4.11966	5.07401	6.14248		1689.57	0.02754	1.05585
		1690.53	2.06867	3.09823	4.0684	5.06786	6.07907		1688.5	0.02949	1.06419
		1689.46	2.08441	3.13913	4.05984	5.10824	6.17889		1687.42	0.02882	1.05067
		1688.39	2.0739	3.07365	4.14518	5.04316	6.12456		1686.35	0.02895	1.04885
		1687.31	2.07388	3.06545	4.11101	5.09592	6.07023		1685.27	0.02946	1.03965
		1686.24	2.03189	3.09816	4.05978	5.11766	6.04311		1684.19	0.03148	1.05608
		1685.17	2.10534	3.1145	4.09389	5.05881	6.16096		1683.12	0.03085	1.05571
		1684.1	2.08434	3.12265	4.10239	5.12391	6.17005		1682.04	0.02832	1.06597
		1683.03	2.06859	3.08175	4.15354	5.06197	6.17008		1680.96	0.0297	1.05848
		1681.95	2.08956	3.07356	4.11939	5.05581	6.16104		1679.89	0.02957	1.05822
		1680.88	2.10527	3.05721	4.11084	5.07442	6.16105		1678.81	0.02585	1.04872
		1679.81	2.07905	3.11439	4	5.05276	6.1158		1677.73	0.02642	1.05756
		1678.73	2.06331	3.09803	4.05113	5.05278	6.10676		1676.65	0.02632	1.05795
		1677.66	2.0371	3.09801	4.08519	5.10541	6.14296		1675.58	0.02635	1.05409
		1676.59	2.07901	3.09799	4.09369	5.1116	6.24247		1674.5	0.02476	1.04647
		1675.51	2.09471	3.09798	4.10218	5.11778	6.10675		1673.42	0.02815	1.06576
		1674.44	2.08422	3.08163	4.1277	5.06828	6.10673		1672.34	0.0268	1.03973
		1673.36	2.0685	3.1061	4.09361	5.03116	6.09767		1671.27	0.02678	1.05807
		1672.29	2.04231	3.07344	4.11061	5.07135	6.15188		1670.19	0.02816	1.04484
		1671.21	2.07894	3.06527	4.10207	5.0497	6.15184		1669.11	0.03081	1.06594
		1670.14	2.08416	3.06526	4.12757	5.06205	6.22408		1668.03	0.03009	1.05542
		1669.06	2.08938	3.08971	4.085	5.04657	6.1969		1666.95	0.03206	1.04613
		1667.99	2.07891	3.08154	4.1105	5.08672	6.23296		1665.87	0.02965	1.06245
		1666.91	2.09458	3.07337	4.07645	5.08359	6.21481		1664.79	0.03004	1.06738
		1665.84	2.06842	3.11412	4.09343	5.08664	6.19666		1663.71	0.0285	1.05942
		1664.76	2.04227	3.0652	4.0424	5.05263	6.16947		1662.63	0.03073	1.05386
		1663.69	2.07886	3.09778	4.09338	5.1236	6.11521		1661.55	0.02789	1.06546
		1662.61	2.04226	3.1222	4.11036	5.05253	6.20537		1660.47	0.02805	1.06806
		1661.53	2.05271	3.14661	4.05935	5.05248	6.17818		1659.39	0.0281	1.04508
		1660.46	2.06315	3.06515	4.16127	5.03391	6.18708		1658.31	0.02667	1.06453
		1659.38	2.06314	3.08142	4.03383	5.08322	6.07871		1657.23	0.027	1.06496
		1658.3	2.06835	3.07327	4.07627	5.08006	6.11466		1656.15	0.0247	1.04465
		1657.22	2.06312	3.09767	4.08474	5.07381	6.0424		1655.07	0.02293	1.06314
		1656.15	2.07355	3.08138	4.11868	5.0799	6.10538		1653.99	0.02361	1.04993
		1655.07	2.09441	3.05695	4.07621	5.05207	6.20439		1652.91	0.02364	1.0607
		1653.99	2.07874	3.11388	4.05073	5.07048	6.15014		1651.83	0.02206	1.0584
		1652.91	2.08917	3.0732	4.09313	5.08579	6.0869		1650.74	0.02326	1.03452
		1651.83	2.0735	3.08132	4.06766	5.00558	6.1498		1649.66	0.02253	1.05666
		1650.76	2.03698	3.0813	4.10156	5.10407	6.21267		1648.58	0.02566	1.04691
		1649.68	2.05262	3.08941	4.0761	5.04235	6.20347		1647.5	0.02363	1.05298
		1648.6	2.10996	3.12191	4.07608	5.07612	6.05019		1646.42	0.02233	1.06042
		1647.52	2.09431	3.07313	4.06758	5.08216	6.19405		1645.33	0.02577	1.04688
		1646.44	2.05781	3.04874	4.10146	5.0728	6.07682		1644.25	0.02348	1.04048
		1645.36	2.08385	3.08935	4.05059	5.07267	6.1756		1643.17	0.02373	1.05231
		1644.28	2.063	3.12182	4.05057	5.02945	6.14838		1642.08	0.02566	1.06959
		1643.2	2.04737	3.11367	4.05055	5.09086	6.17514		1641	0.02641	1.07143
		1642.12	2.06819	3.06494	4.12676	5.06918	6.10294		1639.92	0.0252	1.05295
		1641.04	2.04214	3.02435	4.06745	5.06596	6.20162		1638.83	0.02634	1.07455
		1639.96	2.07337	3.12172	4.0759	5.07503	6.04851		1637.75	0.02559	1.0896
		1638.88	2.09418	3.08113	4.10973	5.05335	6.12917		1636.67	0.02644	1.06586
		1637.8	2.12019	3.04867	4.10971	5.0409	6.19182		1635.58	0.02636	1.06492
		1636.72	2.08375	3.12166	4.06737	5.0684	6.11066		1634.5	0.02784	1.04826
		1635.63	2.10454	3.0892	4.09273	5.06516	6.07445		1633.41	0.0262	1.06406
		1634.55	2.06812	3.1135	4.08425	5.04348	6.15502		1632.33	0.02738	1.08006
		1633.47	2.0889	3.09727	4.13496	5.05866	6.15472		1631.24	0.02656	1.0699
		1632.39	2.06289	3.10536	4.05884	5.04005	6.14544		1630.16	0.02744	1.07288
		1631.31	2.08368	3.10534	4.08418	5.07364	6.20797		1629.07	0.02896	1.06779
		1630.22	2.06288	3.04861	4.06725	5.07038	6.05505		1627.99	0.02769	1.06097
		1629.14	2.07326	3.1134	4.05033	5.05483	6.22525		1626.9	0.02949	1.0696
		1628.06	2.07325	3.13767	4.12635	5.0577	6.11724		1625.82	0.02941	1.07627
		1626.98	2.09401	3.08097	4.10942	5.10965	6.17073		1624.73	0.02983	1.06951
		1625.89	2.07322	3.09714	4.0925	5.06648	6.17038		1623.64	0.02836	1.07377
		1624.81	2.06802	3.10522	4.07559	5.06627	6.10725		1622.56	0.03103	1.0884
		1623.73	2.07839	3.11329	4.15999	5.02618	6.14276		1621.47	0.03078	1.08697
		1622.64	2.07838	3.14564	4.14307	5.07502	6.17825		1620.38	0.03386	1.06785
		1621.56	2.04204	3.12134	4.05021	5.10237	6.18684		1619.3	0.02937	1.08127
		1620.47	2.06798	3.09705	4.12613	5.096	6.19541		1618.21	0.03296	1.06991
		1619.39	2.0524	3.07278	4.07548	5.02528	6.13231		1617.12	0.03001	1.05533
		1618.31	2.08352	3.07276	4.07546	5.06181	6.09609		1616.04	0.0333	1.07944
		1617.22	2.07313	3.097	4.1429	5.06156	6.16734		1614.95	0.03341	1.08045
		1616.14	2.06793	3.07274	4.08385	5.08275	6.17589		1613.86	0.03437	1.0883
		1615.05	2.09903	3.10504	4.10068	5.03043	6.13071		1612.77	0.03373	1.08436
		1613.97	2.07828	3.1131	4.10066	5.04855	6.04974		1611.68	0.03293	1.09878
		1612.88	2.09381	3.10501	4.0922	5.05441	6.08513		1610.59	0.03572	1.08918
		1611.79	2.08343	3.09691	4.10903	5.08168	6.11156		1609.51	0.03502	1.081
		1610.71	2.06788	3.11304	4.109	5.0967	6.15585		1608.42	0.03586	1.10083
		1609.62	2.10412	3.03229	4.09213	5.02606	6.16436		1607.33	0.03624	1.09975
		1608.54	2.07822	3.113	4.10894	5.03496	6.15496		1606.24	0.03782	1.10409
		1607.45	2.0575	3.1614	4.10891	5.05608	6.18133		1605.15	0.03955	1.08993
		1606.36	2.10407	3.11296	4.13414	5.03745	6.01102		1604.06	0.03809	1.09322
		1605.28	2.05748	3.0968	4.10044	5.05245	6.06421		1602.97	0.03882	1.10318
		1604.19	2.07817	3.10485	4.11724	5.0766	6.1263		1601.88	0.03917	1.08311
		1603.1	2.06781	3.12096	4.14245	5.06713	6.1705		1600.79	0.04332	1.09044
		1602.01	2.09366	3.04837	4.09195	5.04238	6.13428		1599.7	0.04183	1.10203
		1600.93	2.06779	3.11285	4.08352	5.06346	6.19631		1598.61	0.04324	1.10271
		1599.84	2.08329	3.11283	4.13394	5.08147	6.16902		1597.52	0.04464	1.09672
		1598.75	2.05743	3.08058	4.15912	5.05978	6.15959		1596.43	0.04372	1.10322
		1597.66	2.06775	3.1289	4.04143	5.05946	6.12339		1595.34	0.04437	1.09975
		1596.57	2.09875	3.08055	4.08342	5.09271	6.12288		1594.25	0.04719	1.10411
		1595.48	2.06773	3.07248	4.12541	5.06797	6.20267		1593.16	0.04759	1.10725
		1594.39	2.09871	3.08857	4.09178	5.08289	6.14862		1592.06	0.04843	1.12204
		1593.3	2.06255	3.0966	4.06656	5.0429	6.15702		1590.97	0.04867	1.11586
		1592.22	2.10385	3.12878	4.04135	5.07611	6.14757		1589.88	0.05125	1.10895
		1591.13	2.06769	3.11266	4.15886	5.08492	6.19162		1588.79	0.05041	1.10682
		1590.04	2.078	3.11264	4.09168	5.07848	6.10193		1587.7	0.05459	1.11815
		1588.95	2.10379	3.06435	4.12522	5.02326	6.19943		1586.6	0.05455	1.11062
		1587.86	2.0883	3.12868	4.09163	5.0473	6.1365		1585.51	0.05556	1.11693
		1586.77	2.04186	3.11258	4.09999	5.05304	6.19832		1584.42	0.05591	1.12014
		1585.68	2.08311	3.12864	4.0748	5.10753	6.09977		1583.33	0.05898	1.11367
		1584.58	2.05731	3.11254	4.12509	5.0767	6.20609		1582.23	0.05911	1.11464
		1583.49	2.0934	3.12055	4.09153	5.05502	6.13429		1581.14	0.06412	1.12613
		1582.4	2.11915	3.11249	4.12503	5.04553	6.15153		1580.04	0.06182	1.12742
		1581.31	2.10367	3.11247	4.1669	5.04212	6.10645		1578.95	0.06532	1.13441
		1580.22	2.07789	3.14458	4.09983	5.06002	6.15038		1577.86	0.06556	1.12795
		1579.13	2.12424	3.17668	4.12494	5.08095	6.1587		1576.76	0.06912	1.13369
		1578.04	2.08817	3.16059	4.07465	5.09579	6.15812		1575.67	0.07107	1.12578
		1576.94	2.06755	3.08831	4.17512	5.0589	6.12196		1574.57	0.07444	1.14172
		1575.85	2.0521	3.10434	4.15834	5.06461	6.12137		1573.48	0.07706	1.14949
		1574.76	2.09327	3.12037	4.11644	5.08856	6.25415		1572.38	0.08004	1.1475
		1573.66	2.12929	3.1043	4.0913	5.09729	6.19131		1571.29	0.08115	1.16615
		1572.57	2.11383	3.13637	4.10801	5.08778	6.11961		1570.2	0.08411	1.14953
		1571.48	2.12924	3.16041	4.14982	5.08132	6.2523		1569.1	0.08717	1.14905
		1570.38	2.12408	3.13632	4.14142	5.13258	6.10953		1568	0.09019	1.15631
		1569.29	2.10348	3.15233	4.15811	5.13522	6.1267		1566.91	0.09299	1.16488
		1568.2	2.11889	3.13627	4.16643	5.1014	6.13498		1565.81	0.09942	1.16086
		1567.1	2.12915	3.1122	4.14131	5.09493	6.19653		1564.72	0.10128	1.16499
		1566.01	2.12399	3.15224	4.14128	5.07632	6.21366		1563.62	0.10382	1.16907
		1564.91	2.11883	3.25636	4.16632	5.12449	6.14203		1562.52	0.11003	1.18035
		1563.82	2.10853	3.17622	4.09108	5.06945	6.16804		1561.43	0.11306	1.17707
		1562.72	2.10852	3.12813	4.17459	5.09637	6.0787		1560.33	0.118	1.2025
		1561.63	2.12391	3.1121	4.14949	5.14147	6.14018		1559.23	0.12769	1.19009
		1560.54	2.12389	3.17612	4.18286	5.09859	6.1573		1558.14	0.1322	1.19861
		1559.44	2.15467	3.11205	4.15777	5.05572	6.14781		1557.04	0.13662	1.20472
		1558.34	2.14951	3.12804	4.14104	5.12507	6.16492		1555.94	0.14645	1.22695
		1557.25	2.14948	3.12801	4.21612	5.14285	6.22634		1554.84	0.15594	1.2228
		1556.15	2.11867	3.19998	4.22442	5.17881	6.2966		1553.75	0.16361	1.24179
		1555.05	2.15969	3.12797	4.20768	5.14808	6.30481		1552.65	0.16967	1.23805
		1553.96	2.12376	3.15993	4.14924	5.14766	6.22442		1551.55	0.17698	1.2411
		1552.86	2.14938	3.18388	4.13253	5.12906	6.06435		1550.45	0.18871	1.26441
		1551.76	2.14936	3.16786	4.19086	5.14682	6.26742		1549.35	0.19523	1.26037
		1550.67	2.17496	3.24775	4.23251	5.1888	6.17823		1548.25	0.20716	1.27466
		1549.57	2.19031	3.23172	4.16577	5.2126	6.23956		1547.15	0.21652	1.28046
		1548.47	2.16465	3.17575	4.2324	5.20611	6.23892		1546.05	0.22778	1.2959
		1547.38	2.23124	3.19968	4.18236	5.18147	6.27367		1544.96	0.23386	1.29983
		1546.28	2.22095	3.27152	4.26562	5.17802	6.22878		1543.86	0.24994	1.30901
		1545.18	2.23115	3.22356	4.19893	5.23206	6.24583		1542.76	0.2623	1.32668
		1544.08	2.19526	3.2315	4.22387	5.24977	6.2894		1541.66	0.27707	1.35391
		1542.98	2.20035	3.20752	4.26545	5.26749	6.25338		1540.56	0.29593	1.36419
		1541.88	2.23615	3.29525	4.26539	5.28519	6.21737		1539.46	0.31864	1.38772
		1540.78	2.22075	3.2952	4.26534	5.28173	6.28745		1538.36	0.34539	1.39778
		1539.68	2.26165	3.27121	4.24863	5.26315	6.23377		1537.25	0.37073	1.44272
		1538.58	2.27695	3.34294	4.33178	5.30805	6.2508		1536.15	0.40278	1.46608
		1537.48	2.29225	3.29503	4.26516	5.31969	6.36501		1535.05	0.44263	1.50065
		1536.38	2.30242	3.35078	4.38154	5.34644	6.29369		1533.95	0.48178	1.52213
		1535.29	2.37907	3.34275	4.37315	5.3762	6.3107		1532.85	0.52893	1.57913
		1534.18	2.39434	3.44629	4.37307	5.35159	6.33654		1531.75	0.57571	1.62511
		1533.08	2.39938	3.39839	4.42286	5.43267	6.36238		1530.65	0.63027	1.67231
		1531.98	2.4453	3.52578	4.3646	5.43221	6.40585		1529.54	0.6789	1.72558
		1530.88	2.435	3.55754	4.47254	5.47099	6.46697		1528.44	0.73278	1.76757
		1529.78	2.5984	3.5654	4.48075	5.52485	6.57217		1527.34	0.77553	1.80493
		1528.68	2.60339	3.65288	4.5388	5.62092	6.54502		1526.24	0.81897	1.85681
		1527.58	2.66456	3.66867	4.58021	5.62345	6.64135		1525.13	0.85194	1.87909
		1526.48	2.67976	3.6208	4.64651	5.78884	6.73765		1524.03	0.87332	1.90646
		1525.38	2.68474	3.748	4.7626	5.72802	6.78103		1522.93	0.89069	1.92308
		1524.27	2.73055	3.80355	4.79565	5.83606	6.75387		1521.83	0.8901	1.9259
		1523.17	2.77123	3.79544	4.87017	5.8265	6.77079		1520.72	0.89315	1.93479
		1522.07	2.8017	3.69986	4.69578	5.84105	6.91106		1519.62	0.8933	1.91931
		1520.96	2.77095	3.86671	4.72052	5.81041	6.67248		1518.52	0.88921	1.93509
		1519.86	2.75041	3.79499	4.79502	5.83702	6.64538		1517.41	0.89471	1.92403
		1518.76	2.71967	3.74715	4.72023	5.85459	6.74157		1516.31	0.91137	1.93184
		1517.66	2.71444	3.80264	4.7947	5.81192	6.60882		1515.2	0.92959	1.94638
		1516.55	2.78057	3.80249	4.83599	5.81745	6.7314		1514.1	0.9489	1.97174
		1515.45	2.70398	3.78645	4.84411	5.81395	6.73953		1512.99	0.98161	1.98342
		1514.34	2.78538	3.73865	4.73623	5.81948	6.77406		1511.89	0.99715	1.99474
		1513.24	2.75467	3.77822	4.86035	5.86714	6.97573		1510.78	1	2
		1512.13	2.83093	3.92892	4.77735	5.87567	6.88706		1509.68	0.99643	1.98233
		1511.03	2.96317	3.92875	4.90969	5.89323	6.83361		1508.57	0.97588	1.9379
		1509.93	2.91717	4	4.8764	5.998	7		1507.47	0.92866	1.9099
		1508.82	2.93227	3.9522	4.99211	5.9554	6.89381		1506.36	0.87004	1.84636
		1507.71	2.95246	3.99169	4.8926	6	6.86677		1505.25	0.80509	1.77442
		1506.61	2.97772	3.93598	5	5.97546	6.95398		1504.15	0.73868	1.7041
		1505.5	2.82491	3.92787	4.95016	5.94792	6.86545		1503.04	0.66326	1.6623
		1504.4	2.8095	3.86427	4.83417	5.86932	6.9175		1501.94	0.59561	1.58841
		1503.29	2.68221	3.76104	4.85055	5.86886	6.73241		1500.83	0.53041	1.53978
		1502.19	2.67191	3.79261	4.72635	5.73626	6.75814		1499.72	0.47381	1.50657
		1501.08	2.57011	3.67359	4.65181	5.67577	6.66973		1498.61	0.43257	1.44598
		1499.97	2.5141	3.61008	4.65168	5.60331	6.5638		1497.51	0.39752	1.41331
		1498.87	2.47843	3.57828	4.57717	5.55489	6.47548		1496.4	0.36249	1.39311
		1497.76	2.44786	3.51481	4.58532	5.46148	6.58023		1495.29	0.33535	1.36419
		1496.65	2.38174	3.4276	4.57694	5.41311	6.42176		1494.18	0.31954	1.35072
		1495.54	2.30548	3.38002	4.43641	5.32577	6.41247		1493.08	0.30266	1.31609
		1494.44	2.31558	3.36412	4.31246	5.34645	6.33304		1491.97	0.2912	1.32051
		1493.33	2.26983	3.45111	4.33716	5.30714	6.31501		1490.86	0.28151	1.31743
		1492.22	2.31547	3.33233	4.34534	5.26786	6.36714		1489.75	0.27071	1.29181
		1491.11	2.28496	3.31645	4.32876	5.28855	6.37542		1488.64	0.2593	1.29861
		1490	2.24939	3.33221	4.28744	5.2493	6.26979		1487.53	0.24595	1.25964
		1488.89	2.23412	3.27679	4.28738	5.22805	6.25182		1486.42	0.2315	1.26247
		1487.79	2.23408	3.27673	4.31206	5.23677	6.33022		1485.31	0.21422	1.25168
		1486.68	2.24925	3.33202	4.2955	5.25448	6.25096		1484.2	0.19899	1.24472
		1485.57	2.23907	3.27663	4.28719	5.21828	6.21551		1483.09	0.18587	1.21683
		1484.46	2.19847	3.23707	4.29537	5.1791	6.27639		1481.98	0.1722	1.21132
		1483.35	2.19844	3.17382	4.22937	5.13396	6.26723		1480.87	0.16613	1.21097
		1482.24	2.17813	3.29227	4.18812	5.1517	6.17057		1479.76	0.15918	1.21144
		1481.13	2.19836	3.15006	4.28694	5.16645	6.30144		1478.65	0.15558	1.20043
		1480.02	2.19326	3.2053	4.16332	5.1453	6.15234		1477.54	0.14903	1.19411
		1478.91	2.17804	3.19737	4.25387	5.1421	6.19572		1476.43	0.14938	1.18358
		1477.79	2.13749	3.19733	4.24558	5.11798	6.17788		1475.32	0.147	1.18958
		1476.68	2.18304	3.11838	4.17143	5.07294	6.12508		1474.21	0.14484	1.19758
		1475.57	2.14757	3.17359	4.17962	5.12061	6.12476		1473.1	0.14912	1.18289
		1474.46	2.16273	3.20511	4.18781	5.09952	6.23807		1471.99	0.15301	1.21627
		1473.35	2.1627	3.22084	4.16308	5.14718	6.17658		1470.87	0.15462	1.21275
		1472.24	2.17279	3.22869	4.23708	5.11415	6.16754		1469.76	0.15905	1.23666
		1471.12	2.14241	3.18134	4.20413	5.13491	6.15852		1468.65	0.16563	1.26061
		1470.01	2.12216	3.17342	4.2452	5.08399	6.12331		1467.54	0.17397	1.28352
		1468.9	2.13225	3.22856	4.19582	5.13164	6.14051		1466.42	0.17978	1.32762
		1467.79	2.19794	3.18912	4.19577	5.13152	6.14025		1465.31	0.18955	1.34116
		1466.67	2.28382	3.24423	4.16285	5.17916	6.13128		1464.2	0.19297	1.34812
		1465.56	2.26861	3.28357	4.26142	5.21486	6.25322		1463.09	0.19705	1.34799
		1464.45	2.26351	3.28351	4.25315	5.18489	6.20062		1461.97	0.20387	1.34647
		1463.33	2.29882	3.35433	4.23666	5.20567	6.24401		1460.86	0.20288	1.33832
		1462.22	2.34422	3.29128	4.23661	5.2175	6.2089		1459.75	0.20862	1.34502
		1461.11	2.25832	3.32271	4.33509	5.23529	6.25229		1458.63	0.21096	1.33791
		1459.99	2.31885	3.29117	4.34323	5.21134	6.2085		1457.52	0.21497	1.33378
		1458.88	2.29356	3.29111	4.34315	5.20828	6.21703		1456.4	0.21851	1.33161
		1457.76	2.25313	3.26746	4.29384	5.22609	6.22557		1455.29	0.23032	1.32286
		1456.65	2.243	3.25954	4.26096	5.27966	6.20797		1454.17	0.23746	1.33358
		1455.53	2.19755	3.26736	4.2609	5.20808	6.20782		1453.06	0.25267	1.34018
		1454.42	2.19752	3.228	4.26084	5.18122	6.15542		1451.94	0.26137	1.33853
		1453.3	2.22774	3.23582	4.20339	5.20501	6.24238		1450.83	0.27181	1.35396
		1452.19	2.23274	3.23577	4.21974	5.19009	6.16389		1449.71	0.29302	1.3639
		1451.07	2.19741	3.26716	4.26067	5.23771	6.18991		1448.6	0.30577	1.3664
		1449.96	2.19738	3.27496	4.26061	5.23769	6.31167		1447.48	0.32277	1.39526
		1448.84	2.23261	3.2592	4.2032	5.19898	6.18103		1446.37	0.33839	1.3952
		1447.72	2.19227	3.267	4.25231	5.19601	6.25927		1445.25	0.35521	1.40396
		1446.6	2.25771	3.27481	4.26044	5.30313	6.28529		1444.13	0.37089	1.43337
		1445.49	2.21234	3.29045	4.29314	5.30908	6.3635		1443.02	0.39115	1.43699
		1444.37	2.24251	3.32179	4.25214	5.22581	6.19822		1441.9	0.40772	1.44912
		1443.25	2.31295	3.32958	4.33395	5.33587	6.21558		1440.78	0.43285	1.4778
		1442.13	2.29779	3.37659	4.35843	5.34778	6.41549		1439.67	0.45582	1.48905
		1441.02	2.34303	3.32946	4.39927	5.27052	6.42414		1438.55	0.48474	1.51812
		1439.9	2.32284	3.34508	4.32555	5.3419	6.46755		1437.43	0.51764	1.5353
		1438.78	2.34793	3.37638	4.33366	5.30034	6.24166		1436.31	0.55899	1.58801
		1437.66	2.36295	3.39199	4.38266	5.38359	6.3546		1435.2	0.60207	1.61937
		1436.54	2.38803	3.43894	4.38258	5.41632	6.25909		1434.08	0.65297	1.65997
		1435.43	2.42818	3.43886	4.37432	5.4045	6.46752		1432.96	0.70589	1.70691
		1434.31	2.39794	3.51713	4.46416	5.4016	6.42414		1431.84	0.75886	1.74713
		1433.19	2.43304	3.43086	4.46406	5.42543	6.4155		1430.72	0.81324	1.78396
		1432.07	2.48823	3.57176	4.52933	5.51455	6.41556		1429.6	0.8633	1.81966
		1430.95	2.57354	3.53249	4.57824	5.57397	6.43298		1428.48	0.90352	1.84266
		1429.83	2.58348	3.63417	4.57812	5.63042	6.56317		1427.37	0.9315	1.83637
		1428.71	2.68381	3.62623	4.68416	5.63939	6.67598		1426.25	0.94378	1.85047
		1427.59	2.65858	3.67307	4.72484	5.66913	6.60668		1425.13	0.94195	1.83395
		1426.47	2.75383	3.79031	4.74102	5.72852	6.61543		1424.01	0.9216	1.81269
		1425.35	2.72357	3.89969	4.83881	5.84125	6.66753		1422.89	0.87625	1.77948
		1424.22	2.77864	3.88387	4.77337	5.82947	6.71963		1421.77	0.82406	1.73132
		1423.1	2.80357	3.86807	4.87111	5.79399	6.69374		1420.65	0.75558	1.66673
		1421.98	2.83854	3.83662	4.83015	5.76446	6.7545		1419.53	0.6775	1.62994
		1420.86	2.78321	3.82865	4.78106	5.82382	6.72864		1418.41	0.59552	1.55375
		1419.74	2.65772	3.78941	4.77275	5.69361	6.67682		1417.29	0.51413	1.49611
		1418.62	2.77791	3.75019	4.69922	5.64342	6.62504		1416.16	0.445	1.43202
		1417.49	2.56224	3.73442	4.64203	5.60214	6.67716		1415.04	0.38073	1.37877
		1416.37	2.57216	3.68741	4.54411	5.53128	6.62543		1413.92	0.32807	1.34406
		1415.25	2.49189	3.55451	4.544	5.49893	6.49585		1412.8	0.28464	1.30028
		1414.12	2.40163	3.50755	4.43799	5.3512	6.43555		1411.68	0.24526	1.25896
		1413	2.34646	3.46842	4.4379	5.30117	6.34068		1410.55	0.21887	1.25367
		1411.88	2.30133	3.35906	4.42152	5.25708	6.32369		1409.43	0.19599	1.22273
		1410.76	2.29126	3.31216	4.3563	5.22484	6.26349		1408.31	0.18109	1.19731
		1409.63	2.21613	3.27309	4.29925	5.15124	6.21198		1407.19	0.16752	1.19586
		1408.51	2.21609	3.25744	4.29105	5.18113	6.22963		1406.07	0.15632	1.1731
		1407.38	2.19103	3.21059	4.20148	5.12236	6.06583		1404.94	0.1465	1.18368
		1406.26	2.196	3.21835	4.28278	5.11681	6.13538		1403.82	0.13936	1.17388
		1405.13	2.14095	3.20271	4.17699	5.129	6.20491		1402.7	0.13371	1.16154
		1404.01	2.14592	3.23386	4.12815	5.0703	6.24852		1401.57	0.12807	1.1516
		1402.88	2.1809	3.20264	4.13625	5.08841	6.15397		1400.45	0.12313	1.1663
		1401.76	2.19086	3.2026	4.16873	5.02386	6.10263		1399.33	0.12054	1.14404
		1400.63	2.11086	3.1714	4.15244	5.07447	6.09449		1398.2	0.11703	1.14699
		1399.51	2.12583	3.2181	4.16053	5.10146	6.14677		1397.08	0.1145	1.13956
		1398.38	2.1408	3.17912	4.21736	5.07238	6.01786		1395.95	0.11379	1.14133
		1397.26	2.12579	3.18687	4.1442	5.09347	6.10467		1394.83	0.1121	1.13253
		1396.13	2.14075	3.19462	4.17665	5.04672	6.12246		1393.7	0.11192	1.13167
		1395	2.13573	3.0934	4.19285	5	6.02815		1392.58	0.11081	1.13727
		1393.88	2.15068	3.13229	4.11162	5.10959	6.04598		1391.45	0.11445	1.14093
		1392.75	2.13568	3.16339	4.21711	5.05995	6.05519		1390.33	0.11547	1.14714
		1391.62	2.14564	3.19447	4.15214	5.05159	6.04718		1389.2	0.12458	1.16733
		1390.49	2.13564	3.1711	4.16833	5.0462	6.09088		1388.08	0.13082	1.17861
		1389.37	2.13561	3.12441	4.11962	5.02609	6.08289		1386.95	0.13587	1.17501
		1388.24	2.1306	3.17881	4.13581	5.06492	6.16966		1385.82	0.15245	1.16906
		1387.11	2.15551	3.15546	4.13578	5.07133	6.13585		1384.7	0.16534	1.17695
		1385.98	2.14551	3.13989	4.20871	5.09837	6.11067		1383.57	0.18962	1.20489
		1384.85	2.10561	3.13209	4.18434	5.06653	6.163		1382.44	0.2177	1.22505
		1383.72	2.13549	3.24859	4.16809	5.10241	6.11203		1381.32	0.25103	1.2638
		1382.6	2.19526	3.21748	4.20856	5.12651	6.13855		1380.19	0.29829	1.30039
		1381.47	2.21017	3.17084	4.18421	5.1153	6.19948		1379.06	0.35542	1.34754
		1380.34	2.2201	3.24845	4.25706	5.13352	6.14858		1377.94	0.42402	1.4
		1379.21	2.29475	3.27169	4.20032	5.21941	6.20091		1376.81	0.50997	1.48344
		1378.08	2.26981	3.34925	4.32982	5.19645	6.21884		1375.68	0.60471	1.56376
		1376.95	2.31954	3.37246	4.36213	5.32641	6.32275		1374.55	0.70321	1.66562
		1375.82	2.39911	3.41894	4.32158	5.33579	6.21175		1373.42	0.79516	1.73316
		1374.69	2.50353	3.53521	4.49144	5.451	6.32424		1372.29	0.87066	1.79358
		1373.56	2.58801	3.64368	4.5237	5.56617	6.53121		1371.17	0.9285	1.85139
		1372.43	2.71226	3.68233	4.60448	5.68424	6.5663		1370.04	0.95053	1.86742
		1371.29	2.78672	3.70545	4.7661	5.75822	6.54128		1368.91	0.93946	1.84776
		1370.16	2.83132	3.82933	4.81446	5.8028	6.72237		1367.78	0.91449	1.82258
		1369.03	2.92562	3.87567	4.91131	5.86499	6.79179		1366.65	0.8518	1.76054
		1367.9	3	3.97622	4.74139	5.95359	6.74102		1365.52	0.77843	1.686
		1366.77	2.90539	3.97604	4.87862	5.90127	6.75036		1364.39	0.69107	1.62582
		1365.64	2.86547	3.84419	4.84612	5.83136	6.69964		1363.26	0.60256	1.54455
		1364.5	2.70138	3.84403	4.82172	5.67053	6.82054		1362.13	0.51214	1.48821
		1363.37	2.67642	3.75096	4.7731	5.71513	6.63262		1361	0.44664	1.41484
		1362.24	2.49753	3.65019	4.48225	5.572	6.50481		1359.87	0.38708	1.36655
		1361.11	2.40807	3.52625	4.49022	5.50224	6.46281		1358.74	0.34397	1.32626
		1359.97	2.39311	3.44877	4.48205	5.43252	6.38654		1357.61	0.31032	1.30588
		1358.84	2.38311	3.40227	4.40931	5.36284	6.27603		1356.48	0.28707	1.28788
		1357.71	2.31853	3.39446	4.38502	5.28732	6.38837		1355.35	0.26986	1.26357
		1356.57	2.30359	3.28612	4.40914	5.1884	6.32077		1354.21	0.25788	1.2511
		1355.44	2.28866	3.39431	4.33646	5.25359	6.30459		1353.08	0.25067	1.25456
		1354.3	2.24397	3.28601	4.35252	5.18402	6.24561		1351.95	0.25016	1.24013
		1353.17	2.23897	3.28596	4.20732	5.23163	6.29798		1350.82	0.25339	1.24339
		1352.03	2.23893	3.33227	4.25564	5.24117	6.23905		1349.69	0.25757	1.23715
		1350.9	2.24384	3.2704	4.25558	5.17459	6.22295		1348.55	0.26186	1.26427
		1349.76	2.27848	3.2549	4.22329	5.18707	6.16408		1347.42	0.2661	1.26419
		1348.63	2.25861	3.27802	4.25547	5.21126	6.16513		1346.29	0.26839	1.26195
		1347.49	2.27838	3.34745	4.23124	5.21497	6.2774		1345.15	0.2719	1.26819
		1346.36	2.25852	3.27019	4.25535	5.23331	6.23569		1344.02	0.26799	1.24857
		1345.22	2.29313	3.30873	4.29555	5.26919	6.20256		1342.89	0.2595	1.26289
		1344.08	2.30793	3.26237	4.30354	5.20273	6.18655		1341.75	0.24972	1.24682
		1342.95	2.31282	3.33947	4.32762	5.224	6.16201		1340.62	0.2342	1.23035
		1341.81	2.32761	3.26227	4.25512	5.26281	6.18022		1339.49	0.22016	1.22605
		1340.67	2.25828	3.28536	4.2792	5.21686	6.18988		1338.35	0.21129	1.2217
		1339.54	2.24834	3.36241	4.31936	5.23522	6.19956		1337.22	0.20159	1.20817
		1338.4	2.26808	3.28525	4.25495	5.21267	6.16653		1336.08	0.20136	1.20423
		1337.26	2.24825	3.28519	4.2549	5.17554	6.20184		1334.95	0.20423	1.19909
		1336.12	2.26798	3.26202	4.23876	5.18807	6.26277		1333.81	0.21079	1.21628
		1334.98	2.2185	3.23885	4.21459	5.18892	6.22124		1332.68	0.22006	1.21642
		1333.85	2.23823	3.18488	4.22258	5.16934	6.25655		1331.54	0.2362	1.22902
		1332.71	2.18384	3.20025	4.23056	5.19648	6.10413		1330.41	0.25233	1.24932
		1331.57	2.1838	3.24642	4.24658	5.18567	6.20772		1329.27	0.26908	1.25329
		1330.43	2.2134	3.27717	4.25455	5.13403	6.07245		1328.14	0.28389	1.26311
		1329.29	2.25287	3.19244	4.15813	5.15242	6.2016		1327	0.29184	1.29584
		1328.15	2.29726	3.28476	4.25444	5.22914	6.33072		1325.86	0.30154	1.29764
		1327.01	2.30214	3.27701	4.28649	5.25626	6.16142		1324.73	0.30003	1.29309
		1325.87	2.28234	3.36927	4.31853	5.22507	6.18824		1323.59	0.29558	1.27969
		1324.73	2.3119	3.32305	4.23822	5.25802	6.18096		1322.46	0.28787	1.2747
		1323.59	2.35624	3.3153	4.27828	5.28514	6.12258		1321.32	0.27621	1.27258
		1322.45	2.35124	3.3383	4.30228	5.23358	6.22607		1320.18	0.26321	1.25612
		1321.31	2.28707	3.28443	4.2541	5.25196	6.21882		1319.04	0.24813	1.25098
		1320.17	2.27222	3.28437	4.25404	5.24704	6.32227		1317.9	0.23424	1.23705
		1319.03	2.34119	3.26127	4.27803	5.25377	6.23839		1316.77	0.21966	1.21845
		1317.89	2.27705	3.36877	4.28599	5.25467	6.24818		1315.63	0.21011	1.20679
		1316.75	2.2425	3.28421	4.29394	5.2323	6.21543		1314.49	0.19798	1.19699
		1315.61	2.25231	3.27647	4.22177	5.27105	6.23374		1313.35	0.1873	1.18811
		1314.46	2.21286	3.31481	4.24575	5.2196	6.31161		1312.21	0.17856	1.17214
		1313.32	2.21282	3.23031	4.24569	5.22053	6.20233		1311.07	0.17369	1.17417
		1312.18	2.19309	3.19956	4.25364	5.16038	6.24617		1309.94	0.16368	1.16785
		1311.04	2.18813	3.18417	4.19755	5.17296	6.21348		1308.8	0.16139	1.15988
		1309.89	2.17333	3.17647	4.23752	5.19135	6.15531		1307.66	0.15513	1.15935
		1308.75	2.17822	3.20712	4.15744	5.20683	6.19914		1306.52	0.1535	1.16324
		1307.61	2.13391	3.21475	4.20541	5.10025	6.17499		1305.38	0.14839	1.15979
		1306.46	2.17324	3.1917	4.14137	5.17386	6.11688		1304.24	0.14635	1.14957
		1305.32	2.14861	3.15333	4.18932	5.15448	6.13524		1303.1	0.14325	1.14684
		1304.18	2.21251	3.13031	4.22126	5.15544	6.23002		1301.96	0.14088	1.1304
		1303.03	2.19281	3.13028	4.21321	5.09252	6.18892		1300.82	0.14049	1.13776
		1301.89	2.1682	3.18389	4.1652	5.12253	6.20727		1299.68	0.13854	1.13763
		1300.74	2.12885	3.20684	4.18115	5.1177	6.22561		1298.54	0.13724	1.13831
		1299.6	2.15339	3.19148	4.19708	5.12739	6.1591		1297.39	0.13685	1.1416
		1298.45	2.14354	3.20676	4.18106	5.11676	6.11806		1296.25	0.13936	1.13561
		1297.31	2.1779	3.16078	4.22894	5.13515	6.14491		1295.11	0.13619	1.12877
		1296.16	2.18769	3.19137	4.18098	5.10712	6.22263		1293.97	0.13633	1.14915
		1295.02	2.18765	3.18368	4.22085	5.1371	6.19857		1292.83	0.13185	1.1351
		1293.87	2.14835	3.2066	4.19685	5.12069	6.11519		1291.69	0.13349	1.13829
		1292.72	2.15814	3.17596	4.18883	5.13617	6.20136		1290.54	0.12899	1.11798
		1291.58	2.13358	3.19122	4.14091	5.09657	6.19428		1289.4	0.12529	1.12738
		1290.43	2.16299	3.1453	4.13289	5.09756	6.16179		1288.26	0.12119	1.13908
		1289.28	2.22182	3.19115	4.15679	5.10145	6.20555		1287.12	0.11601	1.11423
		1288.14	2.14331	3.2064	4.19662	5.07057	6.15614		1285.97	0.11026	1.11962
		1286.99	2.14819	3.16815	4.19658	5.10922	6.14062		1284.83	0.1079	1.1151
		1285.84	2.15797	3.1834	4.11681	5.07546	6.14203		1283.69	0.1043	1.10808
		1284.69	2.15304	3.16808	4.14069	5.11988	6.16038		1282.54	0.10153	1.11472
		1283.55	2.13831	3.12222	4.13269	5.13245	6.23796		1281.4	0.09689	1.11051
		1282.4	2.13829	3.15274	4.17249	5.13343	6.14629		1280.25	0.09571	1.11085
		1281.25	2.13826	3.14508	4.23617	5.09391	6.12233		1279.11	0.09382	1.09368
		1280.1	2.10885	3.11451	4.12462	5.11515	6.15759		1277.97	0.09184	1.09992
		1278.95	2.11373	3.18318	4.15644	5.13348	6.09136		1276.82	0.09135	1.08981
		1277.8	2.1186	3.13736	4.13252	5.11422	6.12661		1275.68	0.0879	1.08756
		1276.65	2.12348	3.13733	4.10861	5.09786	6.16184		1274.53	0.08851	1.09165
		1275.5	2.11856	3.14494	4.15633	5.10174	6.18016		1273.39	0.08632	1.0864
		1274.36	2.08919	3.14491	4.11651	5.10272	6.15622		1272.24	0.08657	1.09703
		1273.21	2.14298	3.16776	4.1642	5.10081	6.24212		1271.1	0.08395	1.10597
		1272.05	2.12339	3.1601	4.15621	5.08735	6.15906		1269.95	0.0817	1.10321
		1270.9	2.12337	3.1372	4.14822	5.09699	6.11825		1268.8	0.08254	1.08767
		1269.75	2.12824	3.1448	4.10843	5.09508	6.09434		1267.66	0.07867	1.08497
		1268.6	2.10866	3.16763	4.18789	5.10472	6.1042		1266.51	0.0764	1.08327
		1267.45	2.14285	3.1295	4.21963	5.09414	6.21534		1265.37	0.07356	1.08342
		1266.3	2.12328	3.15233	4.13218	5.09511	6.19986		1264.22	0.07201	1.08755
		1265.15	2.13792	3.12184	4.1242	5.04703	6.16751		1263.07	0.06874	1.07612
		1264	2.09882	3.13704	4.11623	5.08839	6.10986		1261.92	0.06936	1.06949
		1262.85	2.0988	3.14463	4.13208	5.0634	6.08597		1260.78	0.06412	1.07208
		1261.69	2.0939	3.1446	4.07647	5.05572	6.1211		1259.63	0.06471	1.08385
		1260.54	2.12317	3.10653	4.07645	5.03361	6.17308		1258.48	0.06637	1.07008
		1259.39	2.08411	3.09129	4.10023	5.07782	6.17446		1257.33	0.06452	1.07202
		1258.24	2.09385	3.10649	4.10814	5.06725	6.15056		1256.19	0.06426	1.07023
		1257.08	2.11823	3.12167	4.10018	5.08261	6.1351		1255.04	0.06418	1.07003
		1255.93	2.11821	3.12165	4.13188	5.06627	6.15332		1253.89	0.06206	1.07466
		1254.78	2.08405	3.13683	4.12391	5.10467	6.18838		1252.74	0.05937	1.06509
		1253.62	2.09379	3.114	4.06838	5.05088	6.1308		1251.59	0.0577	1.07411
		1252.47	2.09865	3.09118	4.08421	5.07774	6.11533		1250.44	0.05374	1.05658
		1251.31	2.11813	3.11396	4.10004	5.08731	6.14195		1249.29	0.05173	1.04473
		1250.16	2.10349	3.09875	4.14756	5.07097	6.20221		1248.14	0.04916	1.05763
		1249	2.09373	3.10632	4.11583	5.04888	6.15307		1246.99	0.04692	1.05658
		1247.85	2.08884	3.09111	4.09204	5.05556	6.07029		1245.84	0.0473	1.04807
		1246.7	2.08395	3.12905	4.09201	5.05935	6.14733		1244.7	0.04696	1.04748
		1245.54	2.04986	3.09108	4.12366	5.08903	6.17389		1243.54	0.04632	1.06206
		1244.38	2.07906	3.11383	4.09196	5.06118	6.14998		1242.39	0.04606	1.05639
		1243.23	2.04984	3.10622	4.10776	5.04771	6		1241.24	0.04958	1.05639
		1242.07	2.08876	3.06068	4.04443	5.06299	6.04336		1240.09	0.05096	1.05614
		1240.92	2.07902	3.09101	4.06814	5.04377	6.01947		1238.94	0.05518	1.0551
		1239.76	2.079	3.09857	4.02857	5.11362	6.088		1237.79	0.0598	1.05172
		1238.6	2.12276	3.08339	4.07601	5.06566	6.17329		1236.64	0.06444	1.05783
		1237.45	2.14219	3.09096	4.06808	5.08952	6.14098		1235.49	0.06844	1.06613
		1236.29	2.12758	3.10609	4.08387	5.0588	6.15065		1234.34	0.06963	1.06995
		1235.13	2.10325	3.10607	4.05223	5.0769	6.13512		1233.18	0.07378	1.06553
		1233.97	2.0838	3.08333	4.0285	5.10933	6.1112		1232.03	0.07588	1.07834
		1232.82	2.0935	3.09846	4.0838	5.10158	6.10407		1230.88	0.07948	1.08236
		1231.66	2.12263	3.08329	4.06797	5.0766	6.16404		1229.73	0.08391	1.06801
		1230.5	2.12747	3.15142	4.04426	5.10039	6.22398		1228.57	0.08813	1.08662
		1229.34	2.07888	3.16652	4.1232	5.06681	6.19164		1227.42	0.08874	1.09972
		1228.18	2.13228	3.12865	4.09159	5.10779	6.218		1226.27	0.08832	1.08745
		1227.02	2.09827	3.09836	4.11525	5.13441	6.12697		1225.11	0.08968	1.09792
		1225.87	2.14193	3.09834	4.14678	5.12089	6.17008		1223.96	0.0917	1.10073
		1224.71	2.12735	3.1437	4.13886	5.09303	6.12098		1222.81	0.08846	1.09447
		1223.55	2.14673	3.16636	4.12304	5.12536	6.16404		1221.65	0.08411	1.08767
		1222.39	2.10791	3.14365	4.10724	5.08604	6.26572		1220.5	0.07696	1.09005
		1221.23	2.16608	3.1285	4.13086	5.11547	6.23335		1219.34	0.06801	1.07973
		1220.07	2.14665	3.14359	4.06776	5.11339	6.07538		1218.19	0.06207	1.06203
		1218.91	2.09816	3.10578	4.13868	5.14852	6.17698		1217.04	0.05344	1.05994
		1217.74	2.08845	3.12087	4.06771	5.10348	6.12788		1215.88	0.04578	1.06236
		1216.58	2.10781	3.1284	4.09921	5.09852	6.22104		1214.72	0.04095	1.04339
		1215.42	2.06904	3.12083	4.11494	5.06779	6.18865		1213.57	0.0327	1.05547
		1214.26	2.11262	3.0906	4.09916	5.11146	6.18973		1212.41	0.02797	1.03645
		1213.1	2.09323	3.14342	4.09913	5.07216	6.14062		1211.26	0.02619	1.02437
		1211.94	2.07869	3.08302	4.09123	5.08148	6.19185		1210.1	0.02502	1.02407
		1210.78	2.07867	3.06037	4.0361	5.08221	6.13437		1208.95	0.02355	1.03233
		1209.61	2.05446	3.06035	4.02034	5.04291	6.20228		1207.79	0.02137	1.01655
		1208.45	2.05929	3.07543	4.03607	5.08078	6.14479		1206.63	0.01841	1.02639
		1207.29	2.05444	3.09804	4.06752	5.03005	6.18758		1205.48	0.01798	1.0253
		1206.12	2.06895	3.06032	4.08323	5.08505	6.13845		1204.32	0.01614	1.04523
		1204.96	2.06894	3.098	4.05175	5.05432	6.16449		1203.16	0.0173	1.04607
		1203.8	2.05925	3.07537	4.02028	5.07215	6.14041		1202.01	0.0154	1.02925
		1202.63	2.03507	3.07535	4.04385	5.0614	6.16642		1200.85	0.01302	1.0198
		1201.47	2.04957	3.09794	4.05955	5.05637	6.09224		1199.69	0.01594	1.01382
		1200.31	2.05923	3.04519	4.04382	5.06845	6.14326		1198.53	0.01378	1.02514
		1199.14	2.03989	3.08284	4.05951	5.02059	6.17755		1197.38	0.01089	1.01935
		1197.98	2.0737	3.06024	4.09877	5.0184	6.12006		1196.22	0.01251	1.01811
		1196.81	2.05437	3.06775	4.01235	5.04187	6.171		1195.06	0.01272	1.01914
		1195.65	2.04953	3.04516	4.01234	5.01969	6.09683		1193.9	0.0129	1.02595
		1194.48	2.06883	3.0602	4.01233	5.0631	6.14772		1192.74	0.01764	1.01647
		1193.32	2.064	3.04514	4.08296	5.0238	6.04855		1191.58	0.01879	1.0251
		1192.15	2.04468	3.04513	4.03585	5.04437	6.05774		1190.42	0.01499	1.01339
		1190.99	2.0688	3.10529	4.07507	5.03643	6.08357		1189.26	0.01255	1.02345
		1189.82	2.03502	3.02256	4.07504	5.06552	6.12605		1188.1	0.01348	1.03021
		1188.65	2.01573	3.06766	4.05149	5.0775	6.16849		1186.94	0.01392	1.01875
		1187.49	2.05912	3.12026	4.09068	5.06098	6.13595		1185.78	0.01557	1.02811
		1186.32	2.04465	3.10521	4.05145	5.04732	6.10341		1184.62	0.01628	1.02016
		1185.15	2.06392	3.07513	4.03576	5.0251	6.10417		1183.46	0.01795	1.02651
		1183.99	2.05427	3.05258	4.05925	5.04843	6.0633		1182.3	0.01823	1.03197
		1182.82	2.06872	3.09012	4.06707	5.04044	6.10564		1181.14	0.01879	1.02407
		1181.65	2.05426	3.06758	4.10621	5.04952	6.18122		1179.98	0.01753	1.02593
		1180.48	2.05425	3.07507	4.0357	5.05005	6.14032		1178.82	0.01653	1.02498
		1179.31	2.05906	3.06005	4.02785	5.07901	6.13267		1177.66	0.01776	1.03161
		1178.15	2.06386	3.06754	4.03567	5.06814	6.10839		1176.5	0.01876	1.02401
		1176.98	2.02053	3.09754	4.05131	5.07149	6.10904		1175.33	0.01538	1.03419
		1175.81	2.05903	3.07502	4.02781	5.03219	6.10968		1174.17	0.01584	1.02029
		1174.64	2.04939	3.075	4.0278	5.04973	6.1103		1173.01	0.0146	1.01712
		1173.47	2.06382	3.02999	4.03561	5.04737	6.13582		1171.85	0.01411	1.02163
		1172.3	2.059	3.02249	4.05123	5.06488	6.11148		1170.69	0.014	1.01329
		1171.13	2.04937	3.05247	4.01994	5.08807	6.13697		1169.52	0.0143	1.02243
		1169.96	2.04456	3.08244	4.09029	5.07148	6.13752		1168.36	0.01521	1.02792
		1168.79	2.0782	3.08242	4.01991	5.08044	6.17956		1167.2	0.01472	1.03001
		1167.62	2.05415	3.07491	4.06679	5.05532	6.11368		1166.03	0.01641	1.03417
		1166.45	2.06856	3.09737	4.07458	5.06994	6.10589		1164.87	0.01743	1.03144
		1165.28	2.06855	3.03744	4.09018	5.06752	6.18105		1163.71	0.0191	1.03196
		1164.11	2.05893	3.01497	4.10578	5.0424	6.14833		1162.54	0.02071	1.04216
		1162.94	2.04932	3.03743	4.02766	5.05698	6.15708		1161.38	0.02341	1.02847
		1161.76	2.03011	3.05987	4.09791	5.05738	6.18239		1160.21	0.02627	1.03537
		1160.59	2.0493	3.04489	4.04324	5.06627	6.09991		1159.05	0.02518	1.03205
		1159.42	2.0397	3.05237	4.08225	5.05815	6.14177		1157.88	0.02769	1.03148
		1158.25	2.07808	3.08975	4.08222	5.07269	6.14216		1156.72	0.02777	1.03891
		1157.07	2.07327	3.07478	4.0978	5.04471	6.15082		1155.55	0.02744	1.03657
		1155.9	2.09724	3.05234	4.04318	5.08756	6.16775		1154.39	0.02614	1.03418
		1154.73	2.07324	3.09717	4.05096	5.03975	6.1184		1153.22	0.02569	1.03023
		1153.55	2.04446	3.06726	4.09772	5.07125	6.11874		1152.06	0.02821	1.04251
		1152.38	2.04446	3.05978	4.06651	5.08007	6.14389		1150.89	0.0251	1.04213
		1151.21	2.07321	3.03735	4.02752	5.05208	6.14419		1149.72	0.02582	1.0288
		1150.03	2.06361	3.03735	4.05088	5.05805	6.11965		1148.56	0.02535	1.04476
		1148.86	2.05881	3.05974	4.07423	5.08666	6.16956		1147.39	0.02285	1.03559
		1147.69	2.08754	3.07466	4.06642	5.06149	6.12018		1146.23	0.02395	1.02967
		1146.51	2.06837	3.11943	4.03525	5.10987	6.14524		1145.06	0.02449	1.03998
		1145.34	2.05399	3.04478	4.02745	5.05923	6.21161		1143.89	0.02408	1.02994
		1144.16	2.02048	3.08954	4.03522	5.06234	6.14567		1142.72	0.02376	1.02985
		1142.98	2.10183	3.0746	4.06634	5.05978	6.17066		1141.56	0.02353	1.04461
		1141.81	2.04918	3.0895	4.02741	5.11091	6.15431		1140.39	0.02357	1.0306
		1140.63	2.04918	3.06712	4.06629	5.04051	6.12142		1139.22	0.02356	1.02957
		1139.46	2.0683	3.10438	4.08183	5.07184	6.17114		1138.05	0.02094	1.02483
		1138.28	2.07785	3.05218	4.06625	5.0523	6.12172		1136.88	0.01985	1.03913
		1137.11	2.07306	3.08943	4.05068	5.09207	6.11359		1135.72	0.01875	1.0333
		1135.93	2.08261	3.07451	4.01957	5.06406	6.16323		1134.55	0.01765	1.02826
		1134.75	2.07303	3.0745	4.00401	5.07839	6.12205		1133.38	0.01655	1.02944
		1133.57	2.04435	3.08938	4.05839	5.09553	6.08088		1132.21	0.01661	1.02254
		1132.4	2.04912	3.09681	4.06614	5.10419	6.15521		1131.04	0.01422	1.03144
		1131.22	2.06344	3.08935	4.05835	5.05924	6.10577		1129.87	0.01271	1.02674
		1130.04	2.07776	3.08933	4.05057	5.04532	6.08932		1128.7	0.01193	1.02694
		1128.86	2.04432	3.1042	4.02726	5.08499	6.17181		1127.53	0.00986	1.02429
		1127.68	2.08728	3.08185	4.02724	5.06543	6.12236		1126.36	0.00887	1.01847
		1126.51	2.03954	3.04464	4.03499	5.04586	6.12236		1125.19	0.00785	1.02707
		1125.33	2.05385	3.03719	4.05049	5.05448	6.18828		1124.02	0.006	1.01063
		1124.15	2.06815	3.03718	4.06599	5.04055	6.08938		1122.85	0.00456	1.01117
		1122.97	2.0586	3.01487	4.08148	5.07733	6.1223		1121.68	0.00645	1.02372
		1121.79	2.05859	3.03717	4.04268	5.04649	6.10579		1120.51	0.00288	1.00607
		1120.61	2.03951	3.05203	4.02716	5.06634	6.15514		1119.34	0.0025	1.00992
		1119.43	2.03951	3.07431	4.06591	5.02424	6.07274		1118.16	0.00467	1.00766
		1118.25	2.03473	3.052	4.04263	5.05534	6.07267		1116.99	0.00492	1.0202
		1117.07	2.03473	3.01486	4.1201	5.05546	6.11374		1115.82	0.00406	1.01208
		1115.89	2.06331	3.02971	4.01161	5.06402	6.11364		1114.65	0.00735	1.01085
		1114.71	2.07282	3.02227	4.03484	5.03599	6.11353		1113.48	0.00839	1.01703
		1113.53	2.04424	3	4.01159	5.04173	6.06407		1112.3	0.00948	1.02404
		1112.34	2.02519	3.05937	4.05029	5.03902	6.08039		1111.13	0.01	1.0208
		1111.16	2.03947	3.05936	4.05801	5.08692	6.17069		1109.96	0.01161	1.01517
		1109.98	2.0347	3.08161	4.05799	5.09543	6.113		1108.79	0.01416	1.01686
		1108.8	2.06325	3.03709	4.02702	5.06459	6.05532		1107.61	0.0161	1.03859
		1107.62	2.06324	3.0445	4.04248	5.05062	6.14554		1106.44	0.01462	1.03061
		1106.43	2.06798	3.08897	4.06567	5.07598	6.20286		1105.26	0.01827	1.03541
		1105.25	2.02993	3.0593	4.05791	5.05076	6.15338		1104.09	0.0182	1.02558
		1104.07	2.04894	3.11117	4.06563	5.05363	6.1696		1102.92	0.01826	1.03374
		1102.88	2.04893	3.08892	4.04241	5.07616	6.12013		1101.74	0.0202	1.03473
		1101.7	2.08219	3.04445	4.08104	5.06779	6.17738		1100.57	0.02097	1.02939
		1100.52	2.06792	3.04444	4.04238	5.05661	6.17715

## Sheet: Fig. 3b
			Temperature (°C)	Normalized Raman 1460 cm-1 peak
		PDPP3T/PDPP3T:PC61BM	25	0.344
			70	0.291
			80	0.237
			90	0.218
			100	0.209
		PDPP3T:PC61BM	25	0.346
		PDPP3T	25	0.204

## Sheet: Fig. 3c
			0 min	10 min	20 min	40 min
		Wavelength(nm)	Normalized 1	Normalized 2	Normalized 3	Normalized 4
		300	0.12134	0.14796	0.26747	0.35479
		301	0.12047	0.14494	0.26517	0.35096
		302	0.11984	0.14329	0.26342	0.34801
		303	0.12039	0.14241	0.26136	0.34452
		304	0.11889	0.14231	0.26005	0.34301
		305	0.11724	0.14173	0.25843	0.34075
		306	0.1159	0.14076	0.25594	0.33699
		307	0.11598	0.14241	0.25507	0.33452
		308	0.11464	0.14027	0.25195	0.32986
		309	0.11401	0.13978	0.25157	0.32897
		310	0.11283	0.13725	0.24877	0.32658
		311	0.11125	0.13579	0.2474	0.32493
		312	0.11038	0.13492	0.24677	0.32295
		313	0.10944	0.13482	0.24534	0.3211
		314	0.10944	0.13492	0.24465	0.31911
		315	0.10857	0.13287	0.24297	0.31692
		316	0.10581	0.12917	0.24116	0.31391
		317	0.10463	0.12878	0.23992	0.31172
		318	0.10329	0.1283	0.23829	0.31042
		319	0.1044	0.12898	0.23848	0.31055
		320	0.10345	0.12577	0.23767	0.3109
		321	0.10266	0.1244	0.23655	0.30959
		322	0.10061	0.12363	0.23624	0.30891
		323	0.10188	0.12547	0.23649	0.30918
		324	0.10132	0.12596	0.23817	0.31076
		325	0.10258	0.12655	0.23873	0.31226
		326	0.10014	0.12557	0.23886	0.31206
		327	0.10038	0.1245	0.23823	0.3124
		328	0.09928	0.1244	0.23861	0.31206
		329	0.09991	0.12392	0.23948	0.31336
		330	0.0992	0.12353	0.24135	0.31487
		331	0.09935	0.12197	0.24166	0.31562
		332	0.09817	0.12168	0.24197	0.31692
		333	0.09912	0.12148	0.24272	0.31761
		334	0.09809	0.12197	0.24422	0.31836
		335	0.09825	0.1207	0.24422	0.31829
		336	0.09715	0.12139	0.2444	0.31809
		337	0.09715	0.12041	0.24391	0.31815
		338	0.0966	0.11993	0.24422	0.31713
		339	0.09636	0.11915	0.24328	0.31555
		340	0.09541	0.11847	0.24204	0.31357
		341	0.09502	0.11788	0.24073	0.31199
		342	0.09486	0.11759	0.23973	0.31083
		343	0.09471	0.1171	0.23935	0.30966
		344	0.09534	0.11895	0.23904	0.30884
		345	0.09423	0.11847	0.2378	0.30665
		346	0.09392	0.11856	0.23611	0.30487
		347	0.09258	0.11632	0.23387	0.30144
		348	0.09313	0.11477	0.23181	0.29966
		349	0.09226	0.11311	0.22888	0.29528
		350	0.09155	0.11185	0.22632	0.29302
		351	0.09029	0.11243	0.22439	0.2896
		352	0.09084	0.11379	0.22358	0.28884
		353	0.09195	0.11593	0.22289	0.28713
		354	0.09171	0.11593	0.22102	0.28453
		355	0.09116	0.11486	0.21915	0.28131
		356	0.08974	0.1137	0.21716	0.27755
		357	0.09045	0.11447	0.21616	0.27556
		358	0.08966	0.11535	0.21448	0.27316
		359	0.09061	0.11623	0.21311	0.27131
		360	0.08785	0.1134	0.20793	0.26618
		361	0.08643	0.11146	0.20319	0.26145
		362	0.08478	0.11078	0.19814	0.25659
		363	0.08698	0.11301	0.19758	0.25529
		364	0.08793	0.11389	0.19658	0.25426
		365	0.08927	0.11389	0.19602	0.25337
		366	0.08927	0.11506	0.19502	0.25221
		367	0.0899	0.11613	0.19459	0.25091
		368	0.08935	0.11701	0.19384	0.24913
		369	0.08935	0.11584	0.19247	0.24741
		370	0.09077	0.11681	0.19166	0.24605
		371	0.09226	0.11827	0.19085	0.24557
		372	0.09289	0.11954	0.19035	0.2442
		373	0.09274	0.11924	0.18885	0.24269
		374	0.09179	0.11837	0.18736	0.24064
		375	0.09305	0.11915	0.18623	0.23947
		376	0.09439	0.12109	0.18642	0.23844
		377	0.09597	0.12236	0.18636	0.23749
		378	0.09604	0.12343	0.18605	0.2366
		379	0.09636	0.12343	0.1863	0.23536
		380	0.09786	0.12557	0.18704	0.23516
		381	0.09896	0.12616	0.18717	0.23447
		382	0.09998	0.12693	0.18667	0.23427
		383	0.10054	0.12762	0.18592	0.23345
		384	0.10188	0.12927	0.18598	0.23283
		385	0.10306	0.13151	0.18617	0.23262
		386	0.10432	0.13239	0.18611	0.23214
		387	0.10574	0.13385	0.1863	0.23255
		388	0.10621	0.13414	0.1863	0.23173
		389	0.10723	0.13531	0.18617	0.23166
		390	0.10802	0.13657	0.18642	0.23132
		391	0.10928	0.13862	0.18636	0.2316
		392	0.11054	0.14037	0.18723	0.23173
		393	0.11204	0.14124	0.18773	0.23173
		394	0.11369	0.14222	0.18817	0.23221
		395	0.11354	0.14183	0.18761	0.23105
		396	0.11385	0.143	0.18736	0.23084
		397	0.11409	0.14251	0.18667	0.22954
		398	0.11598	0.14416	0.18704	0.23036
		399	0.11606	0.14416	0.18667	0.22975
		400	0.11677	0.14582	0.18636	0.23009
		401	0.11629	0.14592	0.18586	0.2292
		402	0.11755	0.14747	0.18524	0.22934
		403	0.11755	0.14864	0.18536	0.22906
		404	0.11803	0.14923	0.18474	0.22947
		405	0.11834	0.14962	0.18524	0.2294
		406	0.11842	0.14816	0.18461	0.22872
		407	0.12047	0.15039	0.18567	0.22893
		408	0.12126	0.15088	0.18617	0.22906
		409	0.12378	0.15331	0.18754	0.23016
		410	0.12441	0.15283	0.18761	0.23009
		411	0.12543	0.15331	0.1881	0.22995
		412	0.12677	0.15439	0.18973	0.2303
		413	0.12764	0.15458	0.19122	0.23002
		414	0.12866	0.15575	0.19266	0.23036
		415	0.12969	0.15614	0.19328	0.23009
		416	0.13182	0.15721	0.19478	0.23043
		417	0.13276	0.1574	0.19509	0.22995
		418	0.13355	0.15818	0.19602	0.23036
		419	0.13331	0.15857	0.19534	0.23023
		420	0.13339	0.15789	0.19577	0.22988
		421	0.13315	0.1576	0.19509	0.22927
		422	0.13229	0.15799	0.1949	0.2281
		423	0.13284	0.15838	0.19409	0.22776
		424	0.13237	0.15731	0.19303	0.22632
		425	0.13276	0.15643	0.19259	0.22605
		426	0.13284	0.15711	0.19228	0.22509
		427	0.13308	0.1575	0.19178	0.22475
		428	0.13245	0.15711	0.19041	0.22406
		429	0.13111	0.15575	0.18923	0.22297
		430	0.13095	0.15526	0.18848	0.22215
		431	0.13024	0.15536	0.18785	0.22139
		432	0.13016	0.15487	0.18692	0.22098
		433	0.12827	0.1539	0.18573	0.21913
		434	0.12748	0.15195	0.18436	0.21776
		435	0.12646	0.15137	0.18361	0.2166
		436	0.12528	0.15	0.18212	0.21578
		437	0.12417	0.14981	0.18131	0.21454
		438	0.12354	0.14903	0.17975	0.21338
		439	0.12252	0.14825	0.17838	0.21194
		440	0.12165	0.14718	0.17707	0.21057
		441	0.12023	0.14699	0.17595	0.20955
		442	0.11897	0.14572	0.17476	0.20818
		443	0.11795	0.14504	0.17308	0.20667
		444	0.11621	0.14261	0.17096	0.20407
		445	0.11543	0.14202	0.16977	0.20249
		446	0.11306	0.13988	0.16772	0.2003
		447	0.11141	0.13862	0.1661	0.19832
		448	0.10944	0.13696	0.16398	0.19633
		449	0.10881	0.13638	0.16254	0.1951
		450	0.10731	0.13482	0.16011	0.19386
		451	0.10589	0.13297	0.1578	0.19195
		452	0.10321	0.13044	0.15512	0.18955
		453	0.10203	0.12947	0.1535	0.18804
		454	0.10038	0.12771	0.15107	0.18619
		455	0.09935	0.12723	0.14939	0.18476
		456	0.0977	0.12499	0.1472	0.18222
		457	0.09683	0.1247	0.14608	0.18092
		458	0.09573	0.12333	0.1444	0.17948
		459	0.09455	0.12333	0.14303	0.17887
		460	0.09281	0.12119	0.14122	0.17763
		461	0.09195	0.11993	0.14022	0.1764
		462	0.091	0.11924	0.13879	0.17483
		463	0.08919	0.11769	0.13723	0.17298
		464	0.08832	0.11788	0.13561	0.17229
		465	0.08667	0.11564	0.1343	0.17044
		466	0.08659	0.11516	0.13342	0.16949
		467	0.0847	0.1135	0.13268	0.16668
		468	0.08509	0.11418	0.13261	0.16647
		469	0.08533	0.11535	0.1328	0.16572
		470	0.08572	0.11574	0.13274	0.16565
		471	0.0847	0.11525	0.13268	0.16428
		472	0.08383	0.11457	0.13261	0.16325
		473	0.08328	0.11477	0.1323	0.16188
		474	0.08265	0.11389	0.13212	0.16051
		475	0.08257	0.1134	0.13162	0.15935
		476	0.08186	0.11175	0.13081	0.15784
		477	0.08139	0.11107	0.12981	0.15675
		478	0.07997	0.1098	0.1285	0.15511
		479	0.07981	0.10863	0.12756	0.15415
		480	0.07942	0.10795	0.12613	0.15298
		481	0.07887	0.10669	0.12495	0.15182
		482	0.07745	0.10562	0.12357	0.15045
		483	0.07603	0.10338	0.1222	0.14874
		484	0.07509	0.1026	0.12052	0.1473
		485	0.07351	0.10085	0.11865	0.14586
		486	0.0728	0.10065	0.11746	0.14476
		487	0.07091	0.0989	0.11603	0.14271
		488	0.06973	0.09773	0.11478	0.14066
		489	0.06823	0.09598	0.11273	0.13853
		490	0.06752	0.09481	0.11142	0.13703
		491	0.06697	0.09432	0.10986	0.13579
		492	0.06603	0.09364	0.10873	0.13442
		493	0.06484	0.09248	0.10724	0.13326
		494	0.06319	0.09121	0.1063	0.13175
		495	0.06209	0.09033	0.10474	0.13066
		496	0.06051	0.08936	0.10287	0.1286
		497	0.05933	0.08897	0.10113	0.1273
		498	0.05791	0.08771	0.09969	0.12504
		499	0.05681	0.08654	0.09807	0.1234
		500	0.05539	0.08479	0.09595	0.12148
		501	0.05413	0.08401	0.09446	0.12045
		502	0.0535	0.08352	0.09327	0.11915
		503	0.05303	0.08225	0.0924	0.11799
		504	0.05208	0.0807	0.09103	0.11635
		505	0.05082	0.07992	0.08966	0.11504
		506	0.04987	0.07933	0.08853	0.11354
		507	0.04893	0.07885	0.0871	0.11237
		508	0.04869	0.07865	0.08604	0.11128
		509	0.04767	0.07807	0.08479	0.11005
		510	0.0472	0.07778	0.08373	0.10854
		511	0.04562	0.07651	0.08217	0.1069
		512	0.0453	0.07622	0.08118	0.10607
		513	0.04404	0.07525	0.07999	0.10505
		514	0.0442	0.07573	0.07956	0.1045
		515	0.04365	0.07544	0.07856	0.1034
		516	0.04341	0.07505	0.07769	0.10279
		517	0.04199	0.0732	0.07594	0.10121
		518	0.0405	0.07164	0.07463	0.09971
		519	0.03955	0.07096	0.07382	0.09847
		520	0.03908	0.07048	0.07295	0.09724
		521	0.03924	0.07087	0.07245	0.0969
		522	0.03892	0.07087	0.07133	0.09601
		523	0.03892	0.07067	0.07101	0.09621
		524	0.03861	0.07067	0.07014	0.09539
		525	0.03853	0.06999	0.06977	0.09491
		526	0.03821	0.07038	0.06877	0.09388
		527	0.03798	0.06931	0.06827	0.09299
		528	0.0375	0.06979	0.06777	0.09224
		529	0.03727	0.06872	0.06752	0.09149
		530	0.03711	0.06804	0.06634	0.09115
		531	0.03743	0.06736	0.06534	0.09115
		532	0.03821	0.06804	0.06484	0.09169
		533	0.03853	0.06833	0.06503	0.09163
		534	0.03892	0.06872	0.06509	0.09156
		535	0.03845	0.06824	0.0649	0.09087
		536	0.03837	0.06775	0.06447	0.09053
		537	0.03821	0.06765	0.06434	0.09005
		538	0.03861	0.06775	0.06391	0.08978
		539	0.03876	0.06785	0.06391	0.08957
		540	0.03955	0.06824	0.06422	0.08937
		541	0.03979	0.06882	0.06459	0.08909
		542	0.04034	0.0695	0.06472	0.08895
		543	0.04003	0.06941	0.06434	0.08861
		544	0.04034	0.0696	0.06428	0.08868
		545	0.04073	0.07009	0.06428	0.08902
		546	0.04113	0.0697	0.06441	0.08923
		547	0.04168	0.06979	0.06434	0.08902
		548	0.04184	0.07028	0.06453	0.08841
		549	0.04255	0.07116	0.06472	0.08854
		550	0.04278	0.07116	0.06503	0.08916
		551	0.04341	0.07125	0.06553	0.08998
		552	0.04436	0.07203	0.06615	0.09039
		553	0.04554	0.07359	0.06715	0.09115
		554	0.04649	0.07447	0.06752	0.09142
		555	0.04696	0.07476	0.06777	0.0919
		556	0.04743	0.07486	0.06721	0.09149
		557	0.04775	0.07495	0.06727	0.09176
		558	0.04767	0.07505	0.06665	0.09156
		559	0.04814	0.07525	0.06709	0.09163
		560	0.04846	0.07544	0.06653	0.09128
		561	0.0494	0.07583	0.06715	0.09156
		562	0.05003	0.07661	0.06727	0.09183
		563	0.05113	0.07787	0.06808	0.09272
		564	0.0524	0.07972	0.06883	0.09354
		565	0.05342	0.08079	0.06927	0.0945
		566	0.05436	0.08128	0.06977	0.09505
		567	0.05492	0.08128	0.06983	0.09512
		568	0.05539	0.08245	0.07014	0.09525
		569	0.05633	0.08303	0.07033	0.09553
		570	0.05799	0.08479	0.07126	0.09649
		571	0.05941	0.08479	0.07164	0.09724
		572	0.05996	0.08625	0.07251	0.09799
		573	0.06067	0.08654	0.07332	0.09868
		574	0.06177	0.088	0.07457	0.09971
		575	0.06398	0.08926	0.07588	0.1008
		576	0.06492	0.09014	0.0765	0.10142
		577	0.06571	0.09053	0.07725	0.10183
		578	0.06713	0.09121	0.07812	0.10279
		579	0.06807	0.0915	0.07881	0.10327
		580	0.06878	0.09179	0.07943	0.10409
		581	0.06863	0.09189	0.07999	0.10416
		582	0.06949	0.09248	0.0808	0.10491
		583	0.07083	0.09403	0.0818	0.10566
		584	0.07249	0.09491	0.08274	0.10655
		585	0.07422	0.09656	0.08411	0.10779
		586	0.07556	0.09725	0.08542	0.10888
		587	0.0765	0.09851	0.08623	0.11011
		588	0.07769	0.099	0.0871	0.1108
		589	0.07918	0.10017	0.08797	0.11135
		590	0.08037	0.10075	0.08916	0.11231
		591	0.08131	0.10192	0.08978	0.1132
		592	0.08265	0.10318	0.09078	0.11429
		593	0.08415	0.10455	0.09171	0.11504
		594	0.08541	0.10532	0.09309	0.11587
		595	0.08612	0.10591	0.09421	0.11676
		596	0.08777	0.10717	0.09533	0.11785
		597	0.08966	0.10893	0.09645	0.11936
		598	0.09171	0.11058	0.09751	0.12059
		599	0.09297	0.11204	0.09876	0.12169
		600	0.09478	0.11418	0.09994	0.12313
		601	0.09612	0.11603	0.10138	0.12477
		602	0.09746	0.1171	0.10256	0.12593
		603	0.09888	0.11778	0.10368	0.12669
		604	0.1003	0.11886	0.10468	0.12758
		605	0.10203	0.12061	0.10618	0.12895
		606	0.10392	0.12236	0.10792	0.13052
		607	0.10613	0.12411	0.10942	0.1321
		608	0.1081	0.12606	0.11085	0.13374
		609	0.10968	0.12723	0.11216	0.13538
		610	0.11141	0.12898	0.11385	0.13668
		611	0.11322	0.13073	0.11503	0.13805
		612	0.11464	0.13258	0.1164	0.13956
		613	0.11614	0.13355	0.11765	0.14107
		614	0.11763	0.13511	0.11952	0.14257
		615	0.11945	0.13608	0.12096	0.14353
		616	0.12142	0.13764	0.12289	0.14524
		617	0.12315	0.13862	0.12407	0.14655
		618	0.12543	0.14066	0.12613	0.1486
		619	0.12693	0.14231	0.12763	0.15038
		620	0.12843	0.14387	0.12968	0.1525
		621	0.12945	0.14475	0.13093	0.15339
		622	0.13189	0.1466	0.13236	0.15517
		623	0.13402	0.14825	0.13399	0.15647
		624	0.1367	0.15069	0.13604	0.15867
		625	0.1382	0.15312	0.1381	0.16038
		626	0.14032	0.15536	0.13985	0.16223
		627	0.14261	0.1574	0.14178	0.16408
		628	0.14497	0.15886	0.14384	0.16565
		629	0.14765	0.16091	0.14608	0.16818
		630	0.14931	0.16217	0.14776	0.16955
		631	0.15112	0.16392	0.1492	0.17154
		632	0.15277	0.16558	0.15076	0.17284
		633	0.15522	0.16831	0.15282	0.17531
		634	0.15782	0.16977	0.15506	0.17716
		635	0.16018	0.17181	0.1573	0.17955
		636	0.16254	0.17376	0.15961	0.18174
		637	0.16436	0.1758	0.16142	0.18393
		638	0.16703	0.17794	0.16366	0.18606
		639	0.16948	0.17989	0.16566	0.18784
		640	0.17216	0.18252	0.16859	0.19044
		641	0.17365	0.18456	0.17071	0.1927
		642	0.17602	0.1869	0.17295	0.19537
		643	0.1787	0.18923	0.17538	0.1979
		644	0.18208	0.19245	0.17819	0.20058
		645	0.18429	0.19459	0.18062	0.20297
		646	0.18681	0.19722	0.18299	0.20537
		647	0.18933	0.19965	0.18573	0.20797
		648	0.19303	0.20335	0.18873	0.21126
		649	0.19603	0.20627	0.19153	0.21393
		650	0.19871	0.20831	0.1939	0.21674
		651	0.20154	0.21075	0.19658	0.21927
		652	0.20438	0.21376	0.19908	0.22228
		653	0.20753	0.21688	0.20145	0.22502
		654	0.21021	0.21951	0.20407	0.22804
		655	0.21313	0.22155	0.20612	0.23091
		656	0.21581	0.2235	0.2083	0.23365
		657	0.21927	0.22622	0.21024	0.23694
		658	0.22266	0.22905	0.21279	0.24009
		659	0.22652	0.23265	0.21579	0.24358
		660	0.23007	0.23606	0.21909	0.24666
		661	0.23322	0.24005	0.22283	0.24988
		662	0.23645	0.24345	0.22676	0.25324
		663	0.23921	0.24696	0.23094	0.25632
		664	0.24259	0.25066	0.23536	0.2596
		665	0.2459	0.25455	0.24023	0.26303
		666	0.24898	0.25767	0.2449	0.26638
		667	0.25197	0.26098	0.24958	0.26981
		668	0.25552	0.26399	0.25407	0.2733
		669	0.25898	0.26769	0.25862	0.27693
		670	0.26308	0.27149	0.2633	0.28063
		671	0.26718	0.27509	0.26735	0.28467
		672	0.27159	0.27859	0.27153	0.28878
		673	0.27545	0.28142	0.27495	0.29261
		674	0.27923	0.28482	0.27863	0.29604
		675	0.28356	0.28843	0.2825	0.29994
		676	0.28782	0.29183	0.28655	0.30405
		677	0.29184	0.29475	0.29004	0.30781
		678	0.2957	0.29787	0.29335	0.31103
		679	0.29987	0.30089	0.29709	0.31494
		680	0.30373	0.30536	0.3012	0.31904
		681	0.30704	0.30809	0.30469	0.32288
		682	0.30996	0.3114	0.30769	0.32589
		683	0.31319	0.31393	0.31068	0.32911
		684	0.31673	0.31773	0.31423	0.33253
		685	0.31997	0.32104	0.31741	0.33603
		686	0.32351	0.32444	0.32091	0.33959
		687	0.32682	0.32756	0.32433	0.34322
		688	0.32989	0.33048	0.32814	0.34602
		689	0.33352	0.33369	0.332	0.34979
		690	0.33627	0.33603	0.33518	0.35274
		691	0.33966	0.33914	0.33849	0.35698
		692	0.34281	0.34245	0.34173	0.36006
		693	0.3466	0.34625	0.34541	0.36362
		694	0.35014	0.35024	0.34934	0.36732
		695	0.35298	0.35306	0.35277	0.37054
		696	0.35613	0.35647	0.35557	0.37417
		697	0.35912	0.35842	0.3585	0.37718
		698	0.36235	0.36182	0.36181	0.38081
		699	0.36582	0.36533	0.36586	0.3843
		700	0.36913	0.36893	0.36941	0.38773
		701	0.37212	0.37165	0.37247	0.39074
		702	0.37583	0.37467	0.3764	0.39437
		703	0.37992	0.37798	0.38001	0.39821
		704	0.38402	0.38207	0.38425	0.40273
		705	0.38749	0.38557	0.38768	0.4067
		706	0.39095	0.38918	0.39198	0.41074
		707	0.39482	0.39258	0.39603	0.41485
		708	0.39812	0.39638	0.3999	0.41841
		709	0.40206	0.40018	0.40389	0.42265
		710	0.40585	0.40368	0.40801	0.42621
		711	0.41057	0.40806	0.41268	0.43073
		712	0.41428	0.41176	0.41624	0.43416
		713	0.41869	0.41614	0.42035	0.43916
		714	0.42223	0.41935	0.42403	0.44313
		715	0.4261	0.42383	0.42858	0.44785
		716	0.43043	0.42889	0.43307	0.45224
		717	0.43563	0.43405	0.43812	0.4573
		718	0.44162	0.4396	0.44367	0.46258
		719	0.44611	0.44301	0.44834	0.4671
		720	0.45068	0.44758	0.45333	0.4723
		721	0.45533	0.45186	0.45801	0.4773
		722	0.46108	0.45829	0.46374	0.48298
		723	0.46644	0.46423	0.46923	0.48839
		724	0.47203	0.46987	0.47472	0.49373
		725	0.47676	0.47396	0.47996	0.49853
		726	0.48243	0.47912	0.48532	0.50428
		727	0.48818	0.48516	0.49136	0.51051
		728	0.49441	0.49158	0.49704	0.51688
		729	0.49976	0.49713	0.50309	0.5225
		730	0.50552	0.50297	0.50926	0.52838
		731	0.51127	0.5093	0.51556	0.53427
		732	0.51765	0.51572	0.52167	0.54085
		733	0.52238	0.52078	0.5269	0.54633
		734	0.5286	0.52633	0.53308	0.55256
		735	0.5349	0.53178	0.53925	0.55886
		736	0.54239	0.53918	0.54611	0.56591
		737	0.54893	0.54629	0.55278	0.5729
		738	0.55476	0.553	0.55864	0.57954
		739	0.56004	0.55884	0.56475	0.5855
		740	0.56579	0.5641	0.57061	0.59132
		741	0.57249	0.57023	0.57759	0.59721
		742	0.57855	0.57617	0.5842	0.6033
		743	0.58478	0.58328	0.59056	0.60953
		744	0.59045	0.58902	0.59611	0.61549
		745	0.59723	0.59535	0.60209	0.62179
		746	0.60306	0.6008	0.60814	0.62782
		747	0.60857	0.60605	0.61407	0.63391
		748	0.61346	0.61053	0.61943	0.63994
		749	0.61905	0.61559	0.62435	0.64583
		750	0.6248	0.62134	0.63003	0.6513
		751	0.63024	0.62689	0.63533	0.65651
		752	0.6352	0.63214	0.64081	0.66178
		753	0.63962	0.63769	0.64561	0.66658
		754	0.64395	0.64266	0.65035	0.67137
		755	0.64781	0.64684	0.65472	0.67548
		756	0.65269	0.65083	0.65896	0.68061
		757	0.65671	0.65482	0.66307	0.68493
		758	0.66136	0.65881	0.6675	0.68986
		759	0.66436	0.66242	0.67149	0.69342
		760	0.66837	0.66621	0.67554	0.69725
		761	0.67145	0.66933	0.67835	0.70047
		762	0.67436	0.67157	0.68115	0.70369
		763	0.67633	0.6739	0.68296	0.70616
		764	0.67799	0.67624	0.68514	0.70828
		765	0.67901	0.67848	0.68645	0.7102
		766	0.67996	0.67906	0.68795	0.71177
		767	0.6813	0.68062	0.68926	0.71362
		768	0.68287	0.6815	0.69019	0.71472
		769	0.68453	0.68218	0.69019	0.71636
		770	0.68523	0.68208	0.68969	0.71746
		771	0.68657	0.68159	0.68926	0.71828
		772	0.68768	0.68159	0.68913	0.71869
		773	0.68878	0.68159	0.6892	0.71889
		774	0.6898	0.68257	0.68938	0.71951
		775	0.69067	0.68227	0.68976	0.71978
		776	0.69122	0.6813	0.68938	0.7193
		777	0.69067	0.67994	0.68895	0.71869
		778	0.68988	0.67955	0.68795	0.71766
		779	0.6891	0.67819	0.68776	0.71698
		780	0.68839	0.67673	0.68751	0.71615
		781	0.68744	0.67507	0.68807	0.71588
		782	0.6865	0.67342	0.68795	0.71492
		783	0.6861	0.67254	0.68888	0.71444
		784	0.68492	0.67118	0.68926	0.71389
		785	0.68319	0.66913	0.68969	0.71307
		786	0.68122	0.66689	0.68901	0.7117
		787	0.67948	0.66534	0.68838	0.71061
		788	0.67948	0.66534	0.68845	0.71088
		789	0.67933	0.66524	0.68895	0.71116
		790	0.6798	0.66465	0.68969	0.71136
		791	0.67806	0.66397	0.68938	0.7104
		792	0.6772	0.66349	0.68932	0.70972
		793	0.67617	0.66358	0.68907	0.70903
		794	0.67704	0.66358	0.68944	0.70931
		795	0.6772	0.66329	0.68926	0.70958
		796	0.67767	0.66329	0.68957	0.71013
		797	0.67877	0.66456	0.69088	0.71116
		798	0.68035	0.66689	0.6925	0.71252
		799	0.68177	0.66767	0.69319	0.71369
		800	0.68303	0.66904	0.69449	0.7154
		801	0.68484	0.67011	0.69637	0.71718
		802	0.68705	0.67273	0.69892	0.71937
		803	0.68925	0.67449	0.70129	0.7215
		804	0.69193	0.67673	0.7036	0.72382
		805	0.695	0.67994	0.70665	0.72677
		806	0.69839	0.68296	0.70952	0.72944
		807	0.70178	0.68685	0.71245	0.733
		808	0.70556	0.69045	0.71594	0.73663
		809	0.70966	0.69425	0.71987	0.74046
		810	0.71384	0.69843	0.72448	0.74457
		811	0.71919	0.70398	0.72978	0.74944
		812	0.72455	0.7107	0.73508	0.75491
		813	0.73038	0.71673	0.74032	0.76067
		814	0.7359	0.7217	0.74481	0.76594
		815	0.74165	0.72647	0.75036	0.77149
		816	0.74827	0.73211	0.75641	0.77731
		817	0.75473	0.73883	0.76308	0.78381
		818	0.76103	0.74525	0.76944	0.79011
		819	0.76781	0.75207	0.77598	0.79655
		820	0.77474	0.75908	0.78334	0.80312
		821	0.78191	0.76716	0.79082	0.80997
		822	0.78813	0.77514	0.79818	0.81723
		823	0.79562	0.78224	0.80522	0.82449
		824	0.80381	0.78974	0.81296	0.83216
		825	0.81209	0.79792	0.82106	0.83983
		826	0.82099	0.80765	0.82935	0.84798
		827	0.82808	0.81534	0.83727	0.85585
		828	0.83667	0.824	0.84538	0.8638
		829	0.8436	0.83238	0.85361	0.87133
		830	0.85274	0.84269	0.86252	0.87955
		831	0.8622	0.85107	0.87138	0.88756
		832	0.8711	0.85924	0.87979	0.89536
		833	0.87969	0.86732	0.88784	0.90331
		834	0.88646	0.87423	0.89501	0.91022
		835	0.89308	0.88251	0.90193	0.9183
		836	0.90009	0.8901	0.90922	0.92549
		837	0.90734	0.90003	0.91689	0.93296
		838	0.91601	0.90869	0.92518	0.94001
		839	0.92318	0.91726	0.93285	0.9472
		840	0.93082	0.92378	0.93965	0.95378
		841	0.93736	0.93089	0.94551	0.95925
		842	0.94445	0.9379	0.95193	0.96535
		843	0.9528	0.94753	0.9586	0.97281
		844	0.9595	0.9562	0.96533	0.9785
		845	0.96722	0.96447	0.97088	0.98398
		846	0.97274	0.97031	0.97643	0.98685
		847	0.97912	0.97566	0.98098	0.99076
		848	0.98361	0.98131	0.98572	0.99308
		849	0.98826	0.98618	0.98977	0.99555
		850	0.99173	0.99124	0.9937	0.99747
		851	0.99685	0.99562	0.99769	0.99973
		852	0.99842	0.99844	0.99956	1
		853	1	0.99893	0.99981	0.9989
		854	0.99921	1	1	0.99747
		855	0.99772	0.99825	0.99794	0.99418
		856	0.99527	0.99611	0.99601	0.99034
		857	0.99291	0.9928	0.99283	0.98562
		858	0.98842	0.98832	0.98915	0.98069
		859	0.9829	0.98287	0.98435	0.97494
		860	0.97613	0.97479	0.97768	0.96734
		861	0.96896	0.96651	0.97051	0.95932
		862	0.96029	0.95688	0.96166	0.94953
		863	0.95013	0.94636	0.95218	0.93988
		864	0.93839	0.93429	0.94127	0.92851
		865	0.9257	0.92115	0.92936	0.91687
		866	0.91246	0.90723	0.91677	0.90386
		867	0.89852	0.89224	0.9033	0.89016
		868	0.8841	0.87637	0.88927	0.87612
		869	0.86882	0.85983	0.87456	0.86154
		870	0.85266	0.84279	0.85909	0.84613
		871	0.83627	0.82537	0.84319	0.83017
		872	0.81965	0.80736	0.8268	0.81408
		873	0.80279	0.78867	0.81027	0.79799
		874	0.78538	0.77027	0.79319	0.78162
		875	0.76828	0.75187	0.77598	0.76532
		876	0.75095	0.73377	0.75871	0.74923
		877	0.73369	0.71576	0.74151	0.73327
		878	0.71604	0.69697	0.72392	0.71704
		879	0.69918	0.67867	0.70671	0.70102
		880	0.68208	0.66047	0.68926	0.68506
		881	0.66491	0.64217	0.67224	0.66925
		882	0.64749	0.62387	0.65515	0.65308
		883	0.62969	0.60479	0.63763	0.63651
		884	0.61228	0.58668	0.62036	0.61974
		885	0.59455	0.5677	0.60203	0.60255
		886	0.57706	0.54979	0.58445	0.58529
		887	0.55909	0.53091	0.56643	0.56755
		888	0.54176	0.5129	0.54916	0.55023
		889	0.52435	0.49411	0.53096	0.53256
		890	0.50749	0.47678	0.5135	0.51565
		891	0.49023	0.45878	0.49567	0.49846
		892	0.47353	0.44135	0.4789	0.48148
		893	0.45698	0.42383	0.46219	0.4647
		894	0.44043	0.4065	0.44554	0.44792
		895	0.4242	0.38937	0.42902	0.43162
		896	0.40821	0.37311	0.41262	0.41574
		897	0.39292	0.35715	0.39709	0.40026
		898	0.37803	0.34226	0.38232	0.38561
		899	0.36369	0.32756	0.36804	0.37116
		900	0.35014	0.31412	0.35464	0.35794
		901	0.33746	0.30166	0.3416	0.34541
		902	0.32517	0.2895	0.32901	0.33308
		903	0.31327	0.27782	0.31679	0.32096
		904	0.30192	0.26662	0.30507	0.30946
		905	0.29089	0.25562	0.29391	0.29823
		906	0.28049	0.24521	0.28312	0.28782
		907	0.27025	0.23528	0.27271	0.27748
		908	0.26056	0.22583	0.26261	0.26768
		909	0.25126	0.21727	0.25295	0.25823
		910	0.24244	0.20831	0.24378	0.24906
		911	0.23385	0.20004	0.23499	0.24043
		912	0.22589	0.19215	0.22682	0.23235
		913	0.21817	0.18456	0.21884	0.22461
		914	0.21068	0.17775	0.21111	0.21708
		915	0.20422	0.17123	0.20413	0.20989
		916	0.19729	0.16577	0.19702	0.20311
		917	0.19162	0.16013	0.19085	0.19701
		918	0.18547	0.15477	0.18461	0.19106
		919	0.1794	0.14825	0.17788	0.18462
		920	0.17326	0.1428	0.17221	0.17866
		921	0.16774	0.13745	0.16641	0.17332
		922	0.16333	0.13424	0.16235	0.16907
		923	0.159	0.13034	0.15755	0.16476
		924	0.15411	0.12645	0.15263	0.15976
		925	0.14978	0.12168	0.14808	0.15504
		926	0.14537	0.1174	0.14321	0.15024
		927	0.14111	0.11301	0.13879	0.14566
		928	0.13725	0.10912	0.13461	0.14168
		929	0.13339	0.10581	0.13074	0.13737
		930	0.13032	0.10279	0.12744	0.13415
		931	0.12662	0.10026	0.1237	0.13038
		932	0.12331	0.09715	0.12014	0.12744
		933	0.12015	0.09452	0.11696	0.12395
		934	0.117	0.09102	0.1136	0.12066
		935	0.11456	0.08897	0.11067	0.11792
		936	0.1118	0.08654	0.10768	0.11518
		937	0.1096	0.08459	0.10518	0.11258
		938	0.10645	0.08177	0.10269	0.10936
		939	0.104	0.07963	0.10026	0.10683
		940	0.10164	0.07778	0.09745	0.10457
		941	0.09991	0.07612	0.09521	0.10244
		942	0.09754	0.07388	0.09284	0.10018
		943	0.09541	0.07164	0.09065	0.09758
		944	0.09266	0.0695	0.0881	0.09532
		945	0.09092	0.06775	0.08573	0.09347
		946	0.08903	0.06629	0.08398	0.09149
		947	0.0873	0.06464	0.0823	0.08957
		948	0.08533	0.06308	0.08043	0.08717
		949	0.08367	0.06162	0.07875	0.08553
		950	0.08186	0.06006	0.07694	0.08375
		951	0.08029	0.0585	0.07532	0.08197
		952	0.07832	0.05675	0.07326	0.07998
		953	0.07706	0.05549	0.07164	0.07848
		954	0.07548	0.05441	0.07033	0.0769
		955	0.07454	0.05373	0.06927	0.07567
		956	0.07359	0.05305	0.06815	0.07437
		957	0.07241	0.05188	0.06677	0.0732
		958	0.07075	0.05042	0.06534	0.07163
		959	0.06918	0.04916	0.06391	0.07005
		960	0.06784	0.04828	0.06285	0.06875
		961	0.06689	0.04741	0.0616	0.06745
		962	0.0661	0.04672	0.06035	0.06636
		963	0.06492	0.04546	0.05917	0.06499
		964	0.06406	0.04468	0.05811	0.0641
		965	0.06287	0.04351	0.05705	0.0628
		966	0.06224	0.04322	0.05618	0.06204
		967	0.06106	0.04234	0.0553	0.06095
		968	0.06012	0.04157	0.05449	0.05999
		969	0.05893	0.0403	0.05337	0.05869
		970	0.0583	0.03962	0.05243	0.05745
		971	0.05728	0.03864	0.05131	0.0565
		972	0.05649	0.03796	0.05031	0.05554
		973	0.0557	0.03748	0.04944	0.05478
		974	0.05507	0.0368	0.04863	0.05396
		975	0.05413	0.03611	0.04776	0.053
		976	0.05303	0.03524	0.04682	0.05204
		977	0.05224	0.03485	0.04614	0.05115
		978	0.05176	0.03436	0.04545	0.05061
		979	0.05098	0.03368	0.04483	0.04978
		980	0.04995	0.0329	0.04383	0.04896
		981	0.04901	0.03222	0.04308	0.04807
		982	0.04861	0.03183	0.0424	0.04739
		983	0.04814	0.03134	0.04177	0.0467
		984	0.04743	0.03057	0.04121	0.04581
		985	0.04656	0.02988	0.04046	0.04513
		986	0.04586	0.02959	0.03978	0.04451
		987	0.04515	0.0292	0.03903	0.04396
		988	0.04436	0.02872	0.03828	0.04314
		989	0.04396	0.02833	0.03772	0.04259
		990	0.04349	0.02794	0.03716	0.04205
		991	0.04318	0.02765	0.03666	0.0415
		992	0.04263	0.02696	0.03616	0.04061
		993	0.04207	0.02677	0.0356	0.03999
		994	0.04136	0.02609	0.03516	0.03938
		995	0.04058	0.0257	0.03442	0.03876
		996	0.04018	0.02541	0.03385	0.03828
		997	0.03971	0.02502	0.03323	0.0376
		998	0.03924	0.02453	0.03273	0.03725
		999	0.03861	0.02414	0.03211	0.03657
		1000	0.03821	0.02395	0.03186	0.03629
		1001	0.03774	0.02375	0.03142	0.03581
		1002	0.03735	0.02336	0.03092	0.0352
		1003	0.03679	0.02278	0.0303	0.03465
		1004	0.03616	0.02229	0.02974	0.0339
		1005	0.03569	0.0219	0.02937	0.03355
		1006	0.03546	0.022	0.02905	0.03314
		1007	0.03498	0.02171	0.02868	0.0328
		1008	0.03427	0.02112	0.02824	0.03232
		1009	0.03372	0.02054	0.02756	0.03177
		1010	0.03364	0.02044	0.02725	0.03143
		1011	0.03341	0.02015	0.02693	0.03102
		1012	0.03293	0.01996	0.02668	0.03054
		1013	0.03223	0.01918	0.02612	0.02993
		1014	0.03191	0.01918	0.02587	0.02958
		1015	0.03167	0.01898	0.02531	0.02897
		1016	0.03159	0.01859	0.02506	0.02856
		1017	0.03096	0.0182	0.02425	0.02808
		1018	0.03049	0.01801	0.02413	0.02787
		1019	0.0297	0.01762	0.02363	0.02732
		1020	0.02955	0.01733	0.02363	0.02712
		1021	0.02884	0.01684	0.02332	0.02691
		1022	0.02876	0.01674	0.02326	0.02698
		1023	0.02829	0.01674	0.02307	0.02643
		1024	0.02805	0.01684	0.02288	0.02582
		1025	0.02766	0.01684	0.02232	0.02499
		1026	0.02734	0.01694	0.02163	0.02499
		1027	0.02663	0.01655	0.02089	0.02458
		1028	0.02608	0.01606	0.02051	0.02452
		1029	0.02537	0.01538	0.0202	0.02363
		1030	0.02584	0.01567	0.02039	0.02376
		1031	0.02545	0.01557	0.01983	0.02349
		1032	0.02553	0.01509	0.0197	0.02369
		1033	0.02498	0.01421	0.01902	0.0228
		1034	0.02513	0.01431	0.01914	0.02219
		1035	0.0245	0.01431	0.01839	0.02171
		1036	0.02387	0.01392	0.01796	0.0215
		1037	0.02324	0.01334	0.01783	0.02116
		1038	0.02277	0.01334	0.01758	0.02041
		1039	0.02261	0.01324	0.01758	0.02034
		1040	0.02246	0.01353	0.01683	0.02013
		1041	0.02253	0.01334	0.01671	0.0202
		1042	0.02246	0.01382	0.01652	0.02041
		1043	0.02198	0.01343	0.01627	0.0202
		1044	0.02222	0.01343	0.01627	0.02
		1045	0.02135	0.01275	0.01609	0.01904
		1046	0.02159	0.01246	0.01627	0.01883
		1047	0.0208	0.01227	0.01596	0.01876
		1048	0.02064	0.01197	0.0154	0.01842
		1049	0.02072	0.01217	0.01534	0.01869
		1050	0.02056	0.01158	0.01503	0.01808
		1051	0.02025	0.01188	0.01515	0.01835
		1052	0.0193	0.0109	0.01459	0.01726
		1053	0.01899	0.011	0.0144	0.01726
		1054	0.01867	0.0109	0.01409	0.01664
		1055	0.01867	0.0111	0.01365	0.01664
		1056	0.01844	0.011	0.01359	0.01623
		1057	0.01836	0.01042	0.01347	0.01602
		1058	0.01859	0.01042	0.01384	0.0163
		1059	0.01804	0.01032	0.01359	0.01623
		1060	0.01796	0.01032	0.01309	0.01609
		1061	0.01733	0.01003	0.01253	0.01561
		1062	0.01725	0.00993	0.01253	0.01541
		1063	0.01749	0.01012	0.01247	0.01527
		1064	0.01718	0.01012	0.01234	0.0152
		1065	0.01702	0.00973	0.01185	0.015
		1066	0.01639	0.00973	0.0116	0.01493
		1067	0.01615	0.00934	0.01135	0.01472
		1068	0.01615	0.00964	0.01153	0.01465
		1069	0.01623	0.00896	0.01166	0.01459
		1070	0.01599	0.00896	0.01172	0.01445
		1071	0.01607	0.00905	0.01166	0.01445
		1072	0.0156	0.00954	0.01147	0.01438
		1073	0.01568	0.00954	0.01122	0.01424
		1074	0.01536	0.00964	0.01116	0.01397
		1075	0.01458	0.00905	0.01085	0.01383
		1076	0.01418	0.00866	0.01072	0.01356
		1077	0.01402	0.00857	0.01041	0.01349
		1078	0.0141	0.00827	0.01023	0.01287
		1079	0.01442	0.00876	0.01029	0.01308
		1080	0.01402	0.00827	0.00998	0.01267
		1081	0.01402	0.00857	0.00979	0.0126
		1082	0.01339	0.00808	0.00941	0.01212
		1083	0.01363	0.00876	0.0096	0.01219
		1084	0.01339	0.00905	0.00966	0.01233
		1085	0.01332	0.00944	0.00979	0.01246
		1086	0.01276	0.00886	0.00935	0.01185
		1087	0.01284	0.00827	0.00917	0.01144
		1088	0.01245	0.0073	0.00873	0.01061
		1089	0.01213	0.00681	0.00854	0.01034
		1090	0.01198	0.00701	0.00842	0.01041
		1091	0.01182	0.0073	0.00848	0.01061
		1092	0.01198	0.0074	0.00823	0.01055
		1093	0.01213	0.0072	0.00817	0.01048
		1094	0.01213	0.00711	0.00798	0.01055
		1095	0.01158	0.00672	0.00792	0.01048
		1096	0.01135	0.00672	0.00798	0.01
		1097	0.01111	0.00662	0.00767	0.00972
		1098	0.01095	0.00662	0.00767	0.00979
		1099	0.01056	0.00642	0.00705	0.00966
		1100	0.01032	0.00604	0.00698	0.00945
		1101	0.0104	0.00584	0.0068	0.00904
		1102	0.01024	0.00526	0.0068	0.00877
		1103	0.01016	0.00565	0.00692	0.0087
		1104	0.01009	0.00555	0.00667	0.00863
		1105	0.00985	0.00555	0.00642	0.00842
		1106	0.00977	0.00506	0.00623	0.00842
		1107	0.00953	0.00526	0.00611	0.00842
		1108	0.00938	0.00565	0.00605	0.00842
		1109	0.00914	0.00584	0.00592	0.00815
		1110	0.0089	0.00526	0.00567	0.00781
		1111	0.0093	0.00516	0.00567	0.0076
		1112	0.00898	0.00487	0.00555	0.00726
		1113	0.00882	0.00526	0.00574	0.00733
		1114	0.00851	0.00516	0.00574	0.00733
		1115	0.00882	0.00535	0.00592	0.0076
		1116	0.00859	0.00526	0.00592	0.00746
		1117	0.00875	0.00516	0.00599	0.00753
		1118	0.00843	0.00535	0.00542	0.00733
		1119	0.00867	0.00535	0.00536	0.00753
		1120	0.00851	0.00516	0.00517	0.00746
		1121	0.00835	0.00506	0.0053	0.00746
		1122	0.0078	0.00458	0.00517	0.00712
		1123	0.00749	0.00448	0.00499	0.00671
		1124	0.00733	0.00428	0.00474	0.00637
		1125	0.00733	0.00448	0.00449	0.00623
		1126	0.0067	0.00399	0.00418	0.00596
		1127	0.0067	0.00389	0.00424	0.00589
		1128	0.00646	0.0037	0.00393	0.00562
		1129	0.00701	0.00399	0.00424	0.00603
		1130	0.00654	0.0038	0.00399	0.00562
		1131	0.00638	0.00399	0.00411	0.00555
		1132	0.00559	0.00389	0.00399	0.0052
		1133	0.00575	0.00399	0.00374	0.00527
		1134	0.00583	0.00399	0.00368	0.0052
		1135	0.0063	0.0038	0.00349	0.00527
		1136	0.00622	0.00399	0.00374	0.00534
		1137	0.00599	0.0037	0.0038	0.00527
		1138	0.00567	0.0036	0.00362	0.00486
		1139	0.00544	0.00331	0.00343	0.00486
		1140	0.00536	0.00331	0.0033	0.00459
		1141	0.00544	0.00331	0.00343	0.00479
		1142	0.00536	0.00331	0.0033	0.00445
		1143	0.00544	0.00321	0.00324	0.00445
		1144	0.00544	0.0035	0.00337	0.00466
		1145	0.00536	0.00311	0.00343	0.00438
		1146	0.00496	0.00302	0.00318	0.00438
		1147	0.00457	0.00273	0.00299	0.00363
		1148	0.00418	0.00273	0.00293	0.00363
		1149	0.00433	0.00273	0.00274	0.00342
		1150	0.00441	0.00263	0.00256	0.00363
		1151	0.00441	0.00263	0.00224	0.00336
		1152	0.00418	0.00234	0.00231	0.00315
		1153	0.00433	0.00234	0.00224	0.00315
		1154	0.00449	0.00214	0.00249	0.00342
		1155	0.00433	0.00224	0.00243	0.00349
		1156	0.00378	0.00165	0.00231	0.00315
		1157	0.00331	0.00165	0.00212	0.00281
		1158	0.00323	0.00136	0.00193	0.00274
		1159	0.00362	0.00175	0.00187	0.00281
		1160	0.00355	0.00165	0.00162	0.0026
		1161	0.00339	0.00175	0.00168	0.0024
		1162	0.00347	0.00204	0.00181	0.00247
		1163	0.00355	0.00165	0.00181	0.00253
		1164	0.0037	0.00156	0.00175	0.0024
		1165	0.00331	0.00165	0.00156	0.00233
		1166	0.00355	0.00224	0.00168	0.00247
		1167	0.00347	0.00204	0.00175	0.0024
		1168	0.00347	0.00185	0.00168	0.00219
		1169	0.00299	0.00175	0.00162	0.00199
		1170	0.00292	0.00214	0.0015	0.00192
		1171	0.0026	0.00204	0.0015	0.00199
		1172	0.00268	0.00185	0.00143	0.00199
		1173	0.00252	0.00156	0.00131	0.00178
		1174	0.00244	0.00175	0.00125	0.00158
		1175	0.00228	0.00165	0.00125	0.00137
		1176	0.00213	0.00127	0.00112	0.00123
		1177	0.00213	0.00117	0.00106	0.00137
		1178	0.00197	0.000584055	0.000872872	0.0011
		1179	0.00189	0.000876083	0.000872872	0.0011
		1180	0.00165	0.00038937	0.000685828	0.00075327
		1181	0.0015	0.000681398	0.000685828	0.000821749
		1182	0.00173	0.00077874	0.000685828	0.000958707
		1183	0.00165	0.00077874	0.000685828	0.000890228
		1184	0.00181	0.00077874	0.000561132	0.000890228
		1185	0.00158	0.00077874	0.000810524	0.000890228
		1186	0.00142	0.00107	0.000810524	0.000890228
		1187	0.00118	0.000973425	0.000748176	0.000547833
		1188	0.00102	0.00117	0.000561132	0.000479354
		1189	0.00118	0.000876083	0.000498784	0.000342395
		1190	0.0011	0.000876083	0.000561132	0.000410874
		1191	0.00126	0.000584055	0.000498784	0.000273916
		1192	0.00102	0.000486713	0.000498784	0.000205437
		1193	0.00118	0.000584055	0.000374088	0.000342395
		1194	0.000630318	0	6.2348e-05	6.84791e-05
		1195	0.000472739	9.73425e-05	0	6.84791e-05
		1196	0.000472739	9.73425e-05	0.000124696	0
		1197	0.000393949	0.000194685	0.000124696	0
		1198	0.000393949	0.000584055	0.00031174	0.000136958
		1199	0	0.000584055	0.000249392	6.84791e-05
		1200	0	0.000973425	0.000436436	0.000273916

## Sheet: Fig. 3d
			Solvent Annealing Time (min)	Normalized PC61BM Peak
			0	0.098
			10	0.12
			20	0.24
			40	0.32

## Sheet: Fig. 4j
		Device	#1	#2	#3	#4
		Vg (V)	Id (A)	Id (A)	Id (A)	Id (A)
		30.006	3.5644e-10	1.0622e-11	8.30533e-11	1.842e-11
		29.001	1.7053e-10	4.4042e-12	4.15933e-11	1.1181e-11
		28	1.1462e-10	3.9806e-12	2.473e-11	9.1829e-12
		27.003	8.4824e-11	4.8158e-12	1.65187e-11	2.8484e-12
		26.001	5.8313e-11	5.1966e-12	1.08307e-11	2.3001e-12
		25	4.3764e-11	5.3365e-12	1.35427e-11	1.7409e-12
		24.002	3.2958e-11	5.577e-12	4.72533e-11	1.3609e-12
		23.001	2.5035e-11	5.7501e-12	1.45293e-10	4.3668e-13
		22	2.1553e-11	5.8981e-12	4.04987e-10	9.3615e-14
		21.001	6.8363e-11	6.0132e-12	1.04973e-09	8.3363e-14
		19.999	3.1439e-10	5.917e-12	2.522e-09	2.7522e-13
		18.999	1.2301e-09	5.9783e-12	6.02553e-09	1.9805e-13
		18	4.0358e-09	6.1459e-12	1.28233e-08	1.3864e-14
		17	9.8801e-09	6.1985e-12	2.6146e-08	2.339e-13
		15.999	2.062e-08	6.6224e-13	5.49187e-08	5.2495e-13
		15	3.8606e-08	6.2491e-12	1.1458e-07	5.3536e-13
		14	6.9826e-08	6.4596e-12	2.36413e-07	6.3899e-13
		13	1.1704e-07	6.3689e-12	4.51433e-07	4.8742e-12
		12	1.8654e-07	6.4604e-12	7.66333e-07	1.0701e-12
		11	2.8114e-07	6.6996e-12	1.26887e-06	1.2468e-12
		9.9995	4.0484e-07	6.8334e-12	1.9388e-06	1.2634e-12
		8.9998	5.6211e-07	6.8909e-12	2.77353e-06	1.5017e-12
		7.9996	7.4916e-07	7.0856e-12	3.7508e-06	1.6229e-12
		6.9996	9.826e-07	7.2648e-12	4.83813e-06	1.7271e-12
		5.9998	1.2401e-06	7.1542e-12	6.0026e-06	1.8562e-12
		4.9997	1.5409e-06	7.3318e-12	7.094e-06	1.2918e-12
		3.9996	1.8699e-06	7.4127e-12	8.15533e-06	1.6168e-11
		2.9997	2.2265e-06	7.3878e-12	9.50667e-06	2.314e-10
		2	2.612e-06	7.4545e-12	1.0842e-05	4.1248e-09
		0.99998	2.9999e-06	7.5841e-12	1.2182e-05	2.718e-08
		3.0041e-06	3.378e-06	7.7369e-10	1.35407e-05	9.765e-08
		-0.99999	3.8051e-06	2.5022e-08	1.47433e-05	2.5956e-07
		-2	4.3112e-06	1.0293e-07	1.60553e-05	5.0759e-07
		-2.9997	4.7907e-06	2.773e-07	1.75427e-05	8.5832e-07
		-3.9997	5.3402e-06	5.319e-07	1.90473e-05	1.294e-06
		-5.0001	5.9369e-06	8.6168e-07	2.0574e-05	1.8329e-06
		-6	6.4906e-06	1.2232e-06	2.212e-05	2.4634e-06
		-6.9999	7.0959e-06	1.6804e-06	2.368e-05	3.1861e-06
		-7.9998	7.7794e-06	2.2158e-06	2.46753e-05	3.999e-06
		-8.9998	8.3979e-06	2.7791e-06	2.60673e-05	4.9002e-06
		-10	9.0558e-06	3.4455e-06	2.73747e-05	5.8889e-06
		-11	9.8126e-06	4.1554e-06	2.85653e-05	6.9647e-06
		-12	1.0461e-05	4.9107e-06	3.00207e-05	8.1256e-06
		-13	1.1227e-05	5.7026e-06	3.14073e-05	9.3685e-06
		-14	1.2029e-05	6.6999e-06	3.25827e-05	1.0661e-05
		-15	1.2716e-05	7.6192e-06	3.402e-05	1.2074e-05
		-16	1.35e-05	8.6512e-06	3.5556e-05	1.3563e-05
		-17	1.4387e-05	9.7744e-06	3.66473e-05	1.5053e-05
		-18	1.5266e-05	1.0811e-05	3.7804e-05	1.6644e-05
		-19	1.615e-05	1.193e-05	3.9312e-05	1.8272e-05
		-20	1.6908e-05	1.3195e-05	4.03527e-05	2.0061e-05
		-20.997	1.7815e-05	1.4261e-05	4.14927e-05	2.1896e-05
		-21.998	1.8722e-05	1.5204e-05	4.29447e-05	2.3786e-05
		-22.996	1.962e-05	1.6608e-05	4.3902e-05	2.5698e-05
		-23.997	2.0521e-05	1.7725e-05	4.51653e-05	2.7638e-05
		-24.998	2.1418e-05	1.8934e-05	4.6536e-05	2.9574e-05
		-25.999	2.2311e-05	2.0054e-05	4.73827e-05	3.1501e-05
		-26.997	2.3196e-05	2.1218e-05	4.82947e-05	3.3408e-05
		-27.998	2.4083e-05	2.2549e-05	4.96307e-05	3.5289e-05
		-28.999	2.496e-05	2.3466e-05	5.04133e-05	3.714e-05
		-29.997	2.5822e-05	2.4932e-05	5.13067e-05	3.8953e-05

## Sheet: Fig. 4k
		Device	#1	#2	#3	#4
		Vd (V)	ΔIPh (A)	ΔIPh (A)	ΔIPh (A)	ΔIPh (A)
		-6.6543e-05	5.0121e-07	5.6146e-11	1.23067e-12	1.613e-08
		-2	1.018e-07	8.861e-07	3.186e-07	8.492e-07
		-3.9998	2.237e-07	1.7238e-06	7.50667e-07	2.242e-06
		-6	3.471e-07	2.4856e-06	1.17667e-06	3.6313e-06
		-8	4.752e-07	3.2049e-06	1.612e-06	5.161e-06
		-10	5.977e-07	3.0147e-06	2.02067e-06	6.711e-06
		-12	7.33e-07	3.174e-06	2.46e-06	8.295e-06
		-14	8.53e-07	3.787e-06	2.878e-06	9.938e-06
		-16	9.79e-07	4.406e-06	3.32867e-06	1.1618e-05
		-18	1.114e-06	5.028e-06	3.77067e-06	1.3321e-05
		-20	1.243e-06	5.66e-06	4.234e-06	1.5061e-05
		-21.997	1.362e-06	6.278e-06	4.67467e-06	1.6888e-05
		-23.998	1.493e-06	6.875e-06	5.14867e-06	1.8745e-05
		-25.999	1.633e-06	7.457e-06	5.63133e-06	2.0595e-05
		-27.997	1.726e-06	7.986e-06	6.15133e-06	2.2473e-05
		-29.998	1.839e-06	8.453e-06	6.618e-06	2.4383e-05
		-31.999	1.944e-06	8.854e-06	7.04467e-06	2.6272e-05
		-33.996	2.066e-06	9.169e-06	7.476e-06	2.813e-05
		-35.998	2.133e-06	9.392e-06	7.824e-06	2.9836e-05
		-37.999	2.254e-06	9.533e-06	8.07133e-06	3.1429e-05
		-40	2.309e-06	9.637e-06	8.20533e-06	3.2933e-05

[truncated: 62 more sheets: Fig. 4l, Fig. 5a, Fig. 5b, Fig. 5c, Fig. 5d, Fig. 5e, Fig. 6a, Fig. 6b, Fig. 6c, Fig. 6d, Supplementary Fig. 3, Supplementary Fig. 4a, Supplementary Fig. 4b, Supplementary Fig. 6a, Supplementary Fig. 6b, Supplementary Fig. 6c, Supplementary Fig. 6d, Supplementary Fig. 6e, Supplementary Fig. 6f, Supplementary Fig. 6g …]
